# Supplementary material for: Comparison of Serotype Prevalence of Pneumococci Isolated from Middle Ear, Lower Respiratory Tract and Invasive Disease Prior to Vaccination in Iceland
Source: PLoS One. 2017 Jan 26;12(1):e0169210. doi: 10.1371/journal.pone.0169210 (PMC5270330; doi:10.1371/journal.pone.0169210)
Supplement: S1 Table — (XLSX) [file pone.0169210.s001.xlsx]

## Sheet: Sheet1
STP Number	Year	Age group	Sampling site	Seroype	Penicillin (CSLI)	Penicillin (EUCAST)	Chloramphenicol	Erythromycin	Oxacillin	Trimeth./sulfa.	Tetracycline
IS-STP-1	2007	0- 1	ME	19F	I	I	S	S	R	R	S
IS-STP-2	2007	0- 1	ME	15	S	S	S	S	S	S	S
IS-STP-3	2007	0- 1	ME	23F	S	S	S	S	S	S	S
IS-STP-4	2007	2- 6	ME	19F	I	I	S	R	R	R	R
IS-STP-5	2007	18- 64	LRT	15	S	S	S	S	S	S	S
IS-STP-6	2007	0- 1	ME	19F	I	I	S	R	R	R	R
IS-STP-7	2007	65 -	IPD	23F	S	S	S	S	S	S	S
IS-STP-8	2007	0- 1	ME	19A	S	S	S	S	S	S	S
IS-STP-9	2007	7- 17	LRT	14	S	S	S	S	S	S	S
IS-STP-10	2007	0- 1	ME	6A	S	S	S	S	S	S	S
IS-STP-11	2007	2- 6	ME	23F	S	S	S	S	S	S	S
IS-STP-12	2007	2- 6	ME	11	S	S	S	S	S	S	S
IS-STP-13	2007	0- 1	ME	19F	S	S	S	S	S	S	S
IS-STP-14	2007	0- 1	ME	19F	R	I	S	S	R	R	S
IS-STP-15	2007	65 -	LRT	23F	S	S	S	S	S	R	S
IS-STP-16	2007	0- 1	ME	19F	R	I	S	R	R	R	R
IS-STP-17	2007	2- 6	ME	6A	S	S	S	S	S	S	S
IS-STP-18	2007	0- 1	ME	14	S	S	S	R	S	S	S
IS-STP-19	2007	0- 1	ME	19F	I	I	S	R	R	R	R
IS-STP-20	2007	0- 1	ME	6A	S	S	S	R	R	S	R
IS-STP-21	2007	0- 1	ME	19F	I	I	S	R	R	R	R
IS-STP-22	2007	0- 1	ME	19F	I	I	S	S	R	R	S
IS-STP-23	2007	18- 64	LRT	19F	I	I	S	R	R	R	R
IS-STP-24	2007	0- 1	ME	19F	I	I	S	R	R	R	R
IS-STP-25	2007	0- 1	ME	19F	I	I	S	R	R	R	R
IS-STP-26	2007	2- 6	ME	23A	S	S	S	S	S	S	S
IS-STP-27	2007	0- 1	ME	19F	I	I	S	R	R	R	I
IS-STP-28	2007	0- 1	ME	19F	I	I	S	R	R	R	R
IS-STP-29	2007	0- 1	ME	23F	S	S	S	S	S	R	S
IS-STP-30	2007	65 -	LRT	UC	S	S	S	S	S	S	S
IS-STP-31	2007	18- 64	LRT	15	S	S	S	S	S	S	S
IS-STP-32	2007	0- 1	ME	19F	I	I	S	R	R	R	R
IS-STP-33	2007	65 -	IPD	22	S	S	S	S	S	S	S
IS-STP-34	2007	2- 6	ME	14	S	S	S	S	S	S	S
IS-STP-35	2007	0- 1	ME	6A	S	S	S	S	S	S	S
IS-STP-36	2007	18- 64	LRT	33	S	S	S	S	S	S	S
IS-STP-37	2007	0- 1	ME	14	S	S	S	S	S	S	S
IS-STP-38	2007	2- 6	ME	19A	S	S	S	S	S	S	S
IS-STP-39	2007	0- 1	ME	6A	S	S	S	S	S	S	S
IS-STP-40	2007	0- 1	ME	19F	I	I	S	R	R	R	R
IS-STP-41	2007	65 -	LRT	15	S	S	S	I	S	S	S
IS-STP-42	2007	0- 1	ME	14	I	I	S	S	R	S	S
IS-STP-43	2007	0- 1	ME	23F	S	S	S	S	S	I	S
IS-STP-44	2007	65 -	LRT	19A	S	S	S	R	S	S	R
IS-STP-45	2007	0- 1	ME	19F	R	I	S	R	R	R	R
IS-STP-46	2007	0- 1	ME	19F	I	I	S	R	R	R	R
IS-STP-47	2007	7- 17	ME	22	S	S	S	S	S	I	S
IS-STP-48	2007	65 -	LRT	23F	S	S	S	S	S	I	S
IS-STP-49	2007	65 -	LRT	14	S	S	S	R	S	S	S
IS-STP-50	2007	18- 64	LRT	22	S	S	S	S	S	S	S
IS-STP-51	2007	0- 1	ME	19F	I	I	S	R	R	R	R
IS-STP-52	2007	0- 1	ME	6A	I	I	R	R	R	R	R
IS-STP-53	2007	0- 1	ME	33D	S	S	S	S	S	R	S
IS-STP-54	2007	65 -	IPD	19A	S	S	S	S	R	R	S
IS-STP-55	2007	18- 64	LRT	3	S	S	S	S	S	S	S
IS-STP-56	2007	2- 6	ME	19A	S	S	S	S	S	S	S
IS-STP-57	2007	65 -	LRT	3	S	S	S	S	S	S	S
IS-STP-58	2007	18- 64	LRT	22	S	S	S	S	S	S	S
IS-STP-59	2007	0- 1	ME	33D	S	S	S	R	S	R	S
IS-STP-60	2007	18- 64	LRT	38	S	S	S	S	S	S	S
IS-STP-61	2007	0- 1	ME	6A	S	S	S	S	S	S	S
IS-STP-62	2007	18- 64	LRT	D+	S	S	S	S	S	S	S
IS-STP-63	2007	18- 64	LRT	23F	S	S	S	S	S	R	S
IS-STP-64	2007	0- 1	ME	19A	S	S	S	R	S	S	R
IS-STP-65	2007	65 -	LRT	33D	S	S	S	S	S	R	S
IS-STP-66	2007	2- 6	ME	19F	I	I	S	R	R	R	R
IS-STP-67	2007	0- 1	ME	6A	S	S	S	S	S	S	S
IS-STP-68	2007	65 -	LRT	33D	I	I	S	S	R	R	S
IS-STP-69	2007	2- 6	ME	19A	S	S	S	S	R	R	S
IS-STP-70	2007	18- 64	IPD	14	S	S	S	R	S	S	S
IS-STP-71	2007	65 -	LRT	38	S	S	S	S	S	S	S
IS-STP-72	2007	0- 1	ME	19F	I	I	S	R	R	R	R
IS-STP-73	2007	0- 1	ME	19F	I	I	S	R	R	R	R
IS-STP-74	2007	0- 1	ME	23F	S	S	S	S	R	S	S
IS-STP-75	2007	65 -	ME	3	S	S	S	S	S	S	S
IS-STP-76	2007	2- 6	LRT	23F	S	S	S	S	R	I	S
IS-STP-77	2007	65 -	IPD	7F	S	S	S	S	S	S	S
IS-STP-78	2007	65 -	LRT	6A	S	S	S	R	S	R	R
IS-STP-79	2007	65 -	IPD	12	S	S	S	S	S	S	S
IS-STP-80	2007	0- 1	ME	14	S	S	S	R	S	S	S
IS-STP-81	2007	18- 64	LRT	23F	S	S	S	S	R	I	S
IS-STP-82	2007	18- 64	LRT	23F	S	S	S	S	S	S	S
IS-STP-83	2007	18- 64	LRT	22	S	S	S	S	S	S	S
IS-STP-84	2007	0- 1	ME	23F	S	S	S	S	S	S	S
IS-STP-85	2007	2- 6	ME	19F	R	I	S	R	R	R	R
IS-STP-86	2007	0- 1	ME	14	S	S	S	S	S	I	S
IS-STP-87	2007	0- 1	ME	19F	R	I	S	R	R	R	R
IS-STP-88	2007	0- 1	ME	14	I	I	S	S	R	S	S
IS-STP-89	2007	2- 6	ME	15	S	S	S	S	S	R	S
IS-STP-90	2007	18- 64	LRT	33D	S	S	S	S	S	S	S
IS-STP-91	2007	65 -	IPD	9V	S	S	S	S	S	S	S
IS-STP-92	2007	18- 64	LRT	6A	S	S	S	S	S	S	S
IS-STP-93	2007	0- 1	ME	19F	I	I	S	R	R	R	R
IS-STP-94	2007	18- 64	LRT	14	S	S	S	R	S	S	S
IS-STP-95	2007	2- 6	ME	6A	S	S	S	S	S	S	S
IS-STP-96	2007	0- 1	ME	22	S	S	S	S	S	S	S
IS-STP-97	2007	18- 64	LRT	23F	I	I	S	S	R	R	S
IS-STP-98	2007	0- 1	ME	19F	I	I	S	R	R	R	R
IS-STP-99	2007	0- 1	ME	19F	R	I	S	R	R	R	R
IS-STP-100	2007	65 -	LRT	6A	S	S	S	S	S	S	S
IS-STP-101	2007	65 -	LRT	G+	S	S	S	S	S	S	S
IS-STP-102	2007	18- 64	LRT	19A	S	S	S	S	R	R	S
IS-STP-103	2007	0- 1	ME	19F	I	I	S	R	R	R	R
IS-STP-104	2007	0- 1	ME	19F	R	I	S	R	R	R	R
IS-STP-105	2007	18- 64	LRT	33D	S	S	S	S	S	R	S
IS-STP-106	2007	18- 64	LRT	19F	I	I	S	R	R	R	R
IS-STP-107	2007	18- 64	IPD	4	S	S	S	S	S	S	S
IS-STP-108	2007	65 -	LRT	23F	S	S	S	S	S	S	S
IS-STP-109	2007	0- 1	ME	23F	S	S	S	S	S	R	S
IS-STP-110	2007	7- 17	LRT	19F	S	S	S	S	S	S	S
IS-STP-111	2007	0- 1	ME	14	I	I	S	R	R	R	S
IS-STP-112	2007	2- 6	ME	19F	I	I	S	R	R	R	R
IS-STP-113	2007	0- 1	ME	6A	S	S	S	S	S	S	S
IS-STP-114	2007	0- 1	ME	33	S	S	S	S	S	S	S
IS-STP-115	2007	0- 1	ME	19F	R	I	S	R	R	S	R
IS-STP-116	2007	65 -	LRT	6E	I	I	R	R	R	R	R
IS-STP-117	2007	65 -	LRT	6A	S	S	S	S	S	S	S
IS-STP-118	2007	65 -	LRT	19F	S	S	S	R	S	S	R
IS-STP-119	2007	2- 6	LRT	19F	S	S	S	S	S	S	S
IS-STP-120	2007	18- 64	LRT	4	S	S	S	S	S	S	S
IS-STP-121	2007	0- 1	ME	23F	S	S	S	S	S	S	S
IS-STP-122	2007	65 -	IPD	14	S	S	S	R	S	S	S
IS-STP-123	2007	0- 1	ME	19F	R	I	S	R	R	R	R
IS-STP-124	2007	0- 1	IPD	14	S	S	S	S	S	S	S
IS-STP-125	2007	2- 6	ME	6A	S	S	S	S	S	S	S
IS-STP-126	2007	0- 1	ME	23F	S	S	S	S	S	S	S
IS-STP-127	2007	0- 1	ME	19F	I	I	S	R	R	R	R
IS-STP-128	2007	18- 64	LRT	3	S	S	S	S	S	S	S
IS-STP-129	2007	0- 1	ME	19F	I	I	S	R	R	R	R
IS-STP-130	2007	0- 1	ME	19F	I	I	S	R	R	R	R
IS-STP-131	2007	0- 1	ME	19F	I	I	S	S	R	S	S
IS-STP-132	2007	65 -	LRT	19A	S	S	S	S	S	S	S
IS-STP-133	2007	7- 17	ME	3	S	S	S	S	S	S	S
IS-STP-134	2007	18- 64	LRT	33	S	S	S	S	S	S	S
IS-STP-135	2007	18- 64	LRT	3	S	S	S	S	S	S	S
IS-STP-136	2007	18- 64	LRT	UC	S	S	S	S	S	S	S
IS-STP-137	2007	65 -	LRT	23F	S	S	S	S	S	S	S
IS-STP-138	2007	65 -	LRT	6A	S	S	S	S	S	S	S
IS-STP-139	2007	18- 64	LRT	19F	R	I	S	R	R	R	R
IS-STP-140	2007	18- 64	IPD	6B	S	S	S	S	S	S	?
IS-STP-141	2007	18- 64	IPD	14	S	S	S	R	S	S	S
IS-STP-142	2007	18- 64	LRT	23F	S	S	S	S	S	S	S
IS-STP-143	2007	65 -	LRT	23F	S	S	S	S	S	R	S
IS-STP-144	2007	0- 1	ME	19F	I	I	S	R	R	R	R
IS-STP-145	2007	2- 6	ME	33D	S	S	S	S	R	R	S
IS-STP-146	2007	2- 6	LRT	UC	I	I	S	R	R	R	R
IS-STP-147	2007	0- 1	ME	14	I	I	S	R	R	R	S
IS-STP-148	2007	0- 1	ME	19F	I	I	S	R	R	R	R
IS-STP-149	2007	0- 1	ME	23F	S	S	S	S	S	S	S
IS-STP-150	2007	65 -	LRT	33D	S	S	S	S	S	R	S
IS-STP-151	2007	0- 1	ME	19F	I	I	S	R	R	R	R
IS-STP-152	2007	65 -	LRT	19F	I	I	S	R	R	R	R
IS-STP-153	2007	0- 1	ME	19F	I	I	S	R	R	R	R
IS-STP-154	2007	0- 1	ME	9V	I	I	S	S	R	S	S
IS-STP-155	2007	18- 64	LRT	34	S	S	S	S	S	S	S
IS-STP-156	2007	65 -	LRT	23F	S	S	S	S	R	S	S
IS-STP-157	2007	2- 6	IPD	9V	S	S	S	S	S	S	S
IS-STP-158	2007	2- 6	ME	19F	I	I	S	R	R	R	R
IS-STP-159	2007	0- 1	ME	19F	S	S	S	S	R	R	S
IS-STP-160	2007	0- 1	ME	19F	I	I	S	R	R	R	R
IS-STP-161	2007	65 -	LRT	23F	S	S	S	S	S	S	S
IS-STP-162	2007	0- 1	ME	19F	I	I	S	R	R	R	R
IS-STP-163	2007	18- 64	LRT	G+	S	S	S	S	S	S	S
IS-STP-164	2007	18- 64	LRT	19C	S	S	S	S	R	S	S
IS-STP-165	2007	0- 1	ME	19F	I	I	S	R	R	R	R
IS-STP-166	2007	65 -	LRT	19F	I	I	S	R	R	R	R
IS-STP-167	2007	2- 6	ME	23F	S	S	S	S	R	I	S
IS-STP-168	2007	65 -	LRT	14	S	S	S	R	S	S	S
IS-STP-169	2007	65 -	LRT	33D	S	S	S	S	S	R	S
IS-STP-170	2007	65 -	LRT	UC	I	I	S	R	R	S	R
IS-STP-171	2007	65 -	LRT	22	S	S	S	S	S	S	S
IS-STP-172	2007	18- 64	LRT	19F	I	I	S	R	R	R	R
IS-STP-173	2007	18- 64	IPD	23A	S	S	S	S	S	S	S
IS-STP-174	2007	65 -	LRT	19F	I	I	S	R	R	R	R
IS-STP-175	2007	2- 6	ME	19A	S	S	S	S	R	R	S
IS-STP-176	2007	65 -	LRT	G+	S	S	S	S	S	S	S
IS-STP-177	2007	65 -	LRT	3	S	S	S	S	S	S	S
IS-STP-178	2007	18- 64	LRT	19F	I	I	R	R	R	R	R
IS-STP-179	2007	0- 1	IPD	4	S	S	S	S	S	S	S
IS-STP-180	2007	65 -	IPD	19F	R	I	S	R	R	R	R
IS-STP-181	2007	0- 1	ME	14	S	S	S	R	S	S	S
IS-STP-182	2007	2- 6	ME	19F	I	I	S	R	R	S	R
IS-STP-183	2007	18- 64	IPD	14	S	S	S	R	S	S	S
IS-STP-184	2007	65 -	LRT	UC	S	S	S	R	S	S	R
IS-STP-185	2007	2- 6	ME	19F	I	I	S	R	R	R	R
IS-STP-186	2007	18- 64	LRT	3	S	S	S	S	S	S	S
IS-STP-187	2007	0- 1	ME	19F	I	I	S	R	R	R	R
IS-STP-188	2007	2- 6	ME	19A	S	S	S	S	S	I	S
IS-STP-189	2007	65 -	LRT	6E	I	I	R	R	R	R	R
IS-STP-190	2007	65 -	LRT	11	S	S	S	R	S	S	S
IS-STP-191	2007	2- 6	ME	19F	I	I	S	R	R	R	R
IS-STP-192	2007	2- 6	ME	19F	I	I	S	R	R	R	R
IS-STP-193	2007	2- 6	ME	3	S	S	S	S	S	S	S
IS-STP-194	2007	18- 64	LRT	11	S	S	S	S	S	S	S
IS-STP-195	2007	65 -	LRT	19F	I	I	S	R	R	R	R
IS-STP-196	2007	65 -	LRT	11	S	S	S	S	S	S	S
IS-STP-197	2007	65 -	LRT	19A	S	S	S	S	S	S	S
IS-STP-198	2007	18- 64	LRT	19A	S	S	S	R	S	S	R
IS-STP-199	2007	0- 1	ME	6E	I	I	R	R	R	R	R
IS-STP-200	2007	65 -	LRT	15	S	S	S	S	S	S	S
IS-STP-201	2007	0- 1	ME	14	S	S	S	R	S	S	S
IS-STP-202	2007	65 -	LRT	G+	S	S	S	S	S	S	S
IS-STP-203	2007	18- 64	LRT	8	S	S	S	S	S	S	S
IS-STP-204	2007	65 -	LRT	19F	S	S	S	S	S	S	S
IS-STP-205	2007	7- 17	LRT	19F	I	I	S	R	R	R	R
IS-STP-206	2007	18- 64	LRT	6A	S	S	S	S	S	S	S
IS-STP-207	2007	18- 64	LRT	19F	I	I	S	S	R	R	S
IS-STP-208	2007	0- 1	ME	19F	I	I	S	S	R	S	S
IS-STP-209	2007	65 -	LRT	19A	S	S	S	S	S	S	S
IS-STP-210	2007	0- 1	ME	19F	I	I	S	R	R	R	R
IS-STP-211	2007	18- 64	IPD	4	S	S	S	S	S	S	S
IS-STP-212	2007	65 -	IPD	9V	S	S	S	S	S	S	S
IS-STP-213	2007	65 -	LRT	6A	S	S	S	S	S	S	S
IS-STP-214	2007	0- 1	ME	19A	S	S	S	S	S	S	S
IS-STP-215	2007	65 -	LRT	9V	S	S	S	S	S	S	S
IS-STP-216	2007	0- 1	ME	19F	R	I	S	R	R	R	R
IS-STP-217	2007	0- 1	ME	19A	S	S	S	S	R	R	S
IS-STP-218	2007	0- 1	ME	14	S	S	S	S	S	S	S
IS-STP-219	2007	0- 1	ME	19A	S	S	S	S	S	R	S
IS-STP-220	2007	0- 1	ME	19F	R	I	S	R	R	R	S
IS-STP-221	2007	0- 1	ME	6A	S	S	S	S	S	S	S
IS-STP-222	2007	18- 64	IPD	6B	S	S	S	S	S	S	S
IS-STP-223	2007	65 -	IPD	4	S	S	S	S	S	S	S
IS-STP-224	2007	65 -	LRT	6A	S	S	S	S	S	S	S
IS-STP-225	2007	2- 6	ME	33D	S	S	S	S	S	R	S
IS-STP-226	2007	0- 1	ME	19F	I	I	S	R	R	R	R
IS-STP-227	2007	65 -	LRT	19F	I	I	S	R	R	R	R
IS-STP-228	2007	18- 64	LRT	19F	I	I	S	R	R	S	R
IS-STP-229	2007	18- 64	LRT	19F	I	I	S	R	R	R	R
IS-STP-230	2007	65 -	LRT	19F	I	I	S	R	R	R	R
IS-STP-231	2007	0- 1	ME	19F	I	I	S	S	R	R	S
IS-STP-232	2007	65 -	LRT	G+	S	S	S	S	S	S	S
IS-STP-233	2007	65 -	LRT	6E	I	I	R	R	R	R	R
IS-STP-234	2007	65 -	IPD	7F	S	S	S	S	S	S	S
IS-STP-235	2007	65 -	IPD	9N	S	S	S	S	S	S	S
IS-STP-236	2007	0- 1	ME	19F	I	I	S	R	R	R	R
IS-STP-237	2007	0- 1	ME	19F	I	I	S	R	R	R	I
IS-STP-238	2007	0- 1	ME	23F	S	S	S	S	S	S	S
IS-STP-239	2007	65 -	LRT	23A	S	S	S	S	S	S	S
IS-STP-240	2007	65 -	LRT	6E	I	I	R	R	R	R	R
IS-STP-241	2007	0- 1	ME	19F	I	I	S	S	R	S	S
IS-STP-242	2007	2- 6	ME	23F	S	S	S	S	S	S	S
IS-STP-243	2007	65 -	LRT	11	S	S	S	S	S	S	S
IS-STP-244	2007	2- 6	ME	19F	I	I	S	R	R	R	R
IS-STP-245	2007	18- 64	LRT	19F	S	S	S	S	S	S	S
IS-STP-246	2007	18- 64	LRT	3	S	S	S	S	S	S	S
IS-STP-247	2007	65 -	LRT	19F	R	I	S	S	R	R	S
IS-STP-248	2007	18- 64	LRT	G+	S	S	S	S	S	S	S
IS-STP-249	2007	65 -	LRT	11	S	S	S	S	S	S	S
IS-STP-250	2007	7- 17	LRT	19F	I	I	S	R	R	S	S
IS-STP-251	2007	65 -	LRT	UC	I	I	S	R	R	R	R
IS-STP-252	2007	18- 64	IPD	16F	S	S	S	S	S	S	S
IS-STP-253	2007	18- 64	LRT	19A	S	S	S	S	S	R	S
IS-STP-254	2007	65 -	LRT	19F	I	I	S	R	R	R	I
IS-STP-255	2007	65 -	LRT	23F	S	S	S	S	S	R	S
IS-STP-256	2007	0- 1	ME	19F	R	R	S	R	R	R	R
IS-STP-257	2007	0- 1	ME	19f	I	I	S	R	R	R	R
IS-STP-258	2007	0- 1	ME	19A	R	I	S	R	R	R	R
IS-STP-259	2007	18- 64	LRT	33D	S	S	S	S	S	S	S
IS-STP-260	2007	18- 64	LRT	19F	R	I	S	R	R	R	R
IS-STP-261	2007	0- 1	ME	19F	S	S	S	S	S	S	S
IS-STP-262	2007	2- 6	ME	19A	I	I	S	S	R	R	S
IS-STP-263	2007	0- 1	ME	23F	S	S	S	S	S	R	S
IS-STP-264	2007	65 -	LRT	19A	R	I	S	R	R	R	R
IS-STP-265	2007	0- 1	IPD	19A	I	I	S	S	R	R	S
IS-STP-266	2007	2- 6	ME	23F	S	S	S	S	S	I	S
IS-STP-267	2007	0- 1	ME	23F	S	S	S	R	S	R	S
IS-STP-268	2007	65 -	LRT	6A	S	S	S	S	S	S	S
IS-STP-269	2007	65 -	LRT	19F	I	I	S	R	R	S	R
IS-STP-270	2007	0- 1	ME	19F	I	I	S	R	R	R	R
IS-STP-271	2007	65 -	LRT	6A	S	S	S	S	S	S	S
IS-STP-272	2007	18- 64	LRT	4	S	S	S	S	S	S	S
IS-STP-273	2007	0- 1	ME	33D	S	S	S	S	S	S	S
IS-STP-274	2007	18- 64	IPD	4	S	S	S	S	S	S	S
IS-STP-275	2007	18- 64	LRT	19F	I	I	S	R	R	R	R
IS-STP-276	2007	65 -	LRT	11	S	S	S	S	S	S	S
IS-STP-277	2007	0- 1	ME	15	S	S	S	S	S	S	S
IS-STP-278	2007	65 -	LRT	23A	S	S	S	S	S	S	S
IS-STP-279	2007	2- 6	ME	23F	S	S	S	S	S	I	S
IS-STP-280	2007	18- 64	LRT	14	S	S	S	S	S	S	S
IS-STP-281	2007	18- 64	IPD	9V	I	I	S	S	R	R	S
IS-STP-282	2007	0- 1	ME	19F	S	S	S	S	S	S	S
IS-STP-283	2007	65 -	LRT	14	S	S	S	R	S	S	S
IS-STP-284	2007	65 -	LRT	G+	S	S	S	S	S	S	S
IS-STP-285	2007	0- 1	ME	19F	I	I	S	R	R	R	R
IS-STP-286	2007	0- 1	ME	19F	I	I	S	S	R	S	S
IS-STP-287	2007	2- 6	ME	11	S	S	S	S	S	S	S
IS-STP-288	2007	18- 64	IPD	7F	S	S	S	S	S	S	S
IS-STP-289	2007	7- 17	LRT	15	S	S	S	S	S	S	S
IS-STP-290	2007	2- 6	ME	19F	I	I	S	R	R	R	R
IS-STP-291	2007	0- 1	ME	33D	S	S	S	S	S	S	S
IS-STP-292	2007	65 -	LRT	19F	I	I	S	R	R	R	R
IS-STP-293	2007	7- 17	ME	15	S	S	S	S	S	S	S
IS-STP-294	2007	0- 1	ME	19F	R	I	S	R	R	R	R
IS-STP-295	2007	0- 1	ME	19F	S	S	S	S	R	S	S
IS-STP-296	2007	2- 6	IPD	15	S	S	S	S	S	S	S
IS-STP-297	2007	65 -	LRT	6A	S	S	S	S	R	R	S
IS-STP-298	2007	18- 64	LRT	19F	R	I	S	R	R	R	R
IS-STP-299	2007	65 -	LRT	19F	R	I	S	R	R	R	R
IS-STP-300	2007	65 -	LRT	UC	I	I	S	R	R	S	R
IS-STP-301	2007	65 -	LRT	19F	I	I	S	R	R	R	R
IS-STP-302	2007	18- 64	IPD	22	S	S	S	S	S	S	S
IS-STP-303	2007	2- 6	ME	33D	S	S	S	S	S	S	S
IS-STP-304	2007	18- 64	IPD	4	S	S	S	S	S	S	S
IS-STP-305	2007	65 -	LRT	19F	R	I	S	R	R	R	R
IS-STP-306	2007	0- 1	ME	6A	S	S	S	S	S	S	S
IS-STP-307	2007	0- 1	ME	19F	R	I	S	R	R	R	R
IS-STP-308	2007	65 -	LRT	19F	I	I	S	R	R	S	R
IS-STP-309	2007	65 -	IPD	3	S	S	S	S	S	S	S
IS-STP-310	2007	65 -	LRT	UC	I	I	S	R	R	S	R
IS-STP-311	2007	2- 6	ME	6A	S	S	S	S	S	S	S
IS-STP-312	2007	18- 64	IPD	4	S	S	S	S	S	S	S
IS-STP-313	2007	2- 6	ME	33D	S	S	S	S	S	S	S
IS-STP-314	2007	0- 1	ME	3	S	S	S	S	S	S	S
IS-STP-315	2007	7- 17	LRT	3	S	S	S	S	S	S	S
IS-STP-316	2007	0- 1	IPD	19F	S	S	S	S	S	S	S
IS-STP-317	2007	0- 1	IPD	19F	I	I	S	R	R	R	R
IS-STP-318	2007	65 -	LRT	UC	I	I	S	S	R	R	S
IS-STP-319	2007	0- 1	ME	19F	R	I	S	R	R	R	R
IS-STP-320	2007	0- 1	ME	19F	R	I	S	R	R	R	R
IS-STP-321	2007	65 -	LRT	19F	S	S	S	S	S	S	S
IS-STP-322	2007	0- 1	ME	14	S	S	S	S	S	S	S
IS-STP-323	2007	0- 1	ME	14	S	S	S	S	S	S	S
IS-STP-324	2007	0- 1	ME	23F	S	S	S	S	R	I	S
IS-STP-325	2007	65 -	LRT	UC	I	I	S	S	R	R	S
IS-STP-326	2007	2- 6	ME	15	S	S	S	S	S	I	S
IS-STP-327	2007	0- 1	ME	6A	S	S	S	S	S	S	S
IS-STP-328	2007	65 -	LRT	19F	I	I	S	R	R	R	R
IS-STP-329	2007	65 -	LRT	19F	R	I	S	R	R	R	R
IS-STP-330	2007	0- 1	ME	19F	I	I	S	R	R	R	R
IS-STP-331	2007	18- 64	LRT	11	S	S	S	S	S	S	S
IS-STP-332	2007	65 -	LRT	22	S	S	?	S	S	S	S
IS-STP-333	2007	18- 64	LRT	3	S	S	S	S	S	S	S
IS-STP-334	2007	18- 64	IPD	3	S	S	S	S	S	S	S
IS-STP-335	2007	18- 64	LRT	UC	S	S	S	R	S	S	R
IS-STP-336	2007	18- 64	IPD	4	S	S	S	S	S	S	S
IS-STP-337	2007	65 -	LRT	19F	I	I	S	R	R	R	R
IS-STP-338	2007	2- 6	ME	6A	S	S	S	S	R	R	S
IS-STP-339	2007	2- 6	ME	6A	S	S	S	S	S	S	S
IS-STP-340	2007	65 -	LRT	33D	S	S	S	S	S	S	S
IS-STP-341	2007	0- 1	ME	19F	I	I	S	R	R	R	R
IS-STP-342	2007	2- 6	ME	33D	S	S	S	S	S	S	S
IS-STP-343	2007	65 -	IPD	6B	S	S	S	R	S	R	R
IS-STP-344	2007	2- 6	ME	19F	R	I	S	R	R	R	R
IS-STP-345	2007	2- 6	ME	33D	S	S	S	S	S	S	S
IS-STP-346	2007	0- 1	ME	19F	I	I	S	S	R	R	S
IS-STP-347	2007	0- 1	ME	19A	S	S	S	S	S	S	S
IS-STP-348	2007	18- 64	LRT	6A	S	S	S	S	S	S	S
IS-STP-349	2007	0- 1	IPD	19F	S	S	S	S	S	S	S
IS-STP-350	2007	2- 6	ME	23F	S	S	S	S	S	S	S
IS-STP-351	2007	0- 1	ME	19F	I	I	S	R	R	I	R
IS-STP-352	2007	0- 1	ME	23F	S	S	S	S	S	I	S
IS-STP-353	2007	0- 1	ME	19F	I	I	S	R	R	R	R
IS-STP-354	2008	18- 64	LRT	19F	R	I	S	R	R	R	R
IS-STP-355	2008	2- 6	ME	23F	I	I	S	S	R	R	S
IS-STP-356	2008	18- 64	LRT	23A	I	I	S	R	R	S	R
IS-STP-357	2008	0- 1	ME	19F	I	I	S	S	R	R	S
IS-STP-358	2008	0- 1	ME	19F	R	I	S	R	R	R	R
IS-STP-359	2008	0- 1	ME	3	S	S	S	S	S	S	S
IS-STP-360	2008	18- 64	LRT	15B/C	S	S	R	R	S	R	I
IS-STP-361	2008	0- 1	ME	15B/C	S	S	S	S	S	S	S
IS-STP-362	2008	18- 64	LRT	29	S	S	S	S	S	S	S
IS-STP-363	2008	18- 64	LRT	19F	I	I	S	R	R	R	R
IS-STP-364	2008	18- 64	LRT	6B	S	S	S	S	S	S	S
IS-STP-365	2008	18- 64	LRT	3	S	S	S	S	S	S	S
IS-STP-366	2008	2- 6	ME	19F	I	I	S	R	R	R	R
IS-STP-367	2008	65 -	LRT	19F	I	I	S	R	R	R	R
IS-STP-368	2008	65 -	LRT	19F	S	S	S	R	R	R	R
IS-STP-369	2008	65 -	IPD	23A	S	S	S	S	S	S	S
IS-STP-370	2008	18- 64	IPD	4	S	S	S	S	S	S	S
IS-STP-371	2008	2- 6	ME	11A/D	S	S	S	S	S	S	S
IS-STP-372	2008	0- 1	ME	19F	I	I	S	R	R	R	R
IS-STP-373	2008	2- 6	LRT	6A	S	S	S	S	S	S	S
IS-STP-374	2008	2- 6	ME	19F	S	S	S	S	R	R	S
IS-STP-375	2008	65 -	LRT	3	S	S	S	S	S	S	S
IS-STP-376	2008	0- 1	ME	19F	R	I	S	R	R	R	R
IS-STP-377	2008	18- 64	LRT	6A	S	S	S	S	S	R	S
IS-STP-378	2008	2- 6	ME	23F	S	S	S	S	R	S	S
IS-STP-379	2008	2- 6	ME	19F	R	I	S	R	R	R	R
IS-STP-380	2008	18- 64	ME	11A/D	S	S	S	S	S	S	S
IS-STP-381	2008	0- 1	ME	6B	S	S	S	S	S	S	S
IS-STP-382	2008	0- 1	ME	23F	S	S	S	S	S	S	S
IS-STP-383	2008	0- 1	ME	14	S	S	S	S	S	S	S
IS-STP-384	2008	0- 1	ME	19F	I	I	S	R	R	R	R
IS-STP-385	2008	0- 1	ME	23F	S	S	S	S	R	R	S
IS-STP-386	2008	2- 6	ME	19F	I	I	S	R	R	R	R
IS-STP-387	2008	18- 64	LRT	6A	S	S	S	S	S	R	S
IS-STP-388	2008	18- 64	LRT	6B	S	S	S	S	S	S	S
IS-STP-389	2008	2- 6	LRT	9V	I	I	S	S	R	I	S
IS-STP-390	2008	65 -	LRT	3	S	S	S	S	S	S	S
IS-STP-391	2008	18- 64	LRT	19F	I	I	S	R	R	R	R
IS-STP-392	2008	0- 1	ME	19F	I	I	S	R	R	R	R
IS-STP-393	2008	65 -	IPD	3	S	S	S	S	S	S	S
IS-STP-394	2008	2- 6	ME	19A	S	S	S	S	S	R	S
IS-STP-395	2008	65 -	LRT	22F/A	S	S	S	S	S	S	S
IS-STP-396	2008	18- 64	IPD	22	S	S	S	S	S	S	S
IS-STP-397	2008	2- 6	ME	14	S	S	S	R	S	S	S
IS-STP-398	2008	18- 64	IPD	14	S	S	S	R	S	S	S
IS-STP-399	2008	18- 64	LRT	9V	I	I	S	S	R	R	S
IS-STP-400	2008	2- 6	ME	15B/C	S	S	S	S	S	S	S
IS-STP-401	2008	2- 6	ME	23F	S	S	S	S	S	S	S
IS-STP-402	2008	18- 64	LRT	9V	S	S	S	S	S	S	S
IS-STP-403	2008	65 -	LRT	11A/D	S	S	S	S	S	S	S
IS-STP-404	2008	2- 6	ME	6A	S	S	S	S	S	S	S
IS-STP-405	2008	65 -	LRT	22F/A	S	S	S	S	S	S	S
IS-STP-406	2008	18- 64	LRT	23F	S	S	S	S	S	I	S
IS-STP-407	2008	0- 1	ME	6A	S	S	S	S	S	S	S
IS-STP-408	2008	0- 1	ME	19F	I	I	S	R	R	R	R
IS-STP-409	2008	0- 1	ME	19F	I	I	S	R	R	R	R
IS-STP-410	2008	65 -	LRT	23F	S	S	S	S	S	R	S
IS-STP-411	2008	18- 64	IPD	1	S	S	S	S	S	S	S
IS-STP-412	2008	0- 1	ME	19F	I	I	S	R	R	R	R
IS-STP-413	2008	2- 6	ME	6B	S	S	S	S	S	S	S
IS-STP-414	2008	0- 1	ME	19F	I	I	S	R	R	R	R
IS-STP-415	2008	18- 64	LRT	6B	S	S	S	R	R	S	R
IS-STP-416	2008	18- 64	LRT	35	S	S	S	S	S	S	S
IS-STP-417	2008	0- 1	ME	11A/D	S	S	S	S	S	S	S
IS-STP-418	2008	2- 6	ME	3	S	S	S	S	S	S	S
IS-STP-419	2008	18- 64	LRT	19F	S	S	S	S	S	S	S
IS-STP-420	2008	0- 1	ME	19F	R	I	S	R	R	R	R
IS-STP-421	2008	0- 1	ME	23F	S	S	S	S	S	S	S
IS-STP-422	2008	0- 1	ME	14	S	S	S	R	S	S	S
IS-STP-423	2008	0- 1	ME	19F	I	I	S	R	R	R	R
IS-STP-424	2008	65 -	IPD	22	S	S	S	S	S	S	S
IS-STP-425	2008	2- 6	ME	19F	I	I	S	R	R	R	R
IS-STP-426	2008	2- 6	ME	6B	I	I	S	R	R	S	R
IS-STP-427	2008	7- 17	ME	3	S	S	S	S	S	S	S
IS-STP-428	2008	0- 1	ME	3	S	S	S	S	S	S	S
IS-STP-429	2008	0- 1	ME	19F	I	I	S	R	R	R	R
IS-STP-430	2008	65 -	IPD	23F	I	I	S	S	R	R	S
IS-STP-431	2008	0- 1	ME	19F	I	I	S	R	R	R	R
IS-STP-432	2008	2- 6	ME	19F	R	I	S	R	R	R	R
IS-STP-433	2008	65 -	LRT	19A	S	S	S	S	R	R	S
IS-STP-434	2008	18- 64	IPD	14	I	I	S	R	R	R	S
IS-STP-435	2008	0- 1	ME	19F	I	I	S	R	R	R	R
IS-STP-436	2008	65 -	LRT	6A	?	?	?	?	?	?	?
IS-STP-437	2008	65 -	LRT	6B	S	S	S	S	S	S	S
IS-STP-438	2008	0- 1	ME	19F	I	I	S	R	R	R	R
IS-STP-439	2008	0- 1	ME	19F	R	R	S	R	R	R	R
IS-STP-440	2008	65 -	LRT	3	S	S	S	S	S	S	S
IS-STP-441	2008	0- 1	ME	19F	I	I	S	R	R	R	R
IS-STP-442	2008	0- 1	ME	6A	S	S	S	S	S	R	S
IS-STP-443	2008	18- 64	LRT	3	S	S	S	S	S	S	S
IS-STP-444	2008	0- 1	ME	19F	I	I	S	R	R	R	R
IS-STP-445	2008	18- 64	LRT	3	S	S	S	S	S	S	S
IS-STP-446	2008	18- 64	ME	9V	S	S	S	S	S	S	S
IS-STP-447	2008	0- 1	ME	19F	I	I	S	R	R	R	R
IS-STP-448	2008	0- 1	IPD	33F	S	S	S	S	S	S	S
IS-STP-449	2008	0- 1	ME	19F	I	I	S	R	R	R	R
IS-STP-450	2008	0- 1	ME	19F	I	I	S	R	R	R	R
IS-STP-451	2008	65 -	IPD	23A	S	S	S	S	S	S	S
IS-STP-452	2008	0- 1	IPD	19A	S	S	S	S	S	S	S
IS-STP-453	2008	18- 64	LRT	6B	S	S	S	S	S	S	S
IS-STP-454	2008	18- 64	LRT	3	S	S	S	S	S	S	S
IS-STP-455	2008	65 -	LRT	19A	S	S	S	S	S	S	S
IS-STP-456	2008	0- 1	ME	19F	I	I	S	R	R	R	R
IS-STP-457	2008	0- 1	ME	19F	I	I	S	R	R	R	R
IS-STP-458	2008	65 -	IPD	14	S	S	S	S	S	S	S
IS-STP-459	2008	65 -	LRT	6E	I	I	R	R	R	R	R
IS-STP-460	2008	18- 64	LRT	29	S	S	S	S	S	S	S
IS-STP-461	2008	0- 1	ME	36/37	S	S	S	S	S	S	S
IS-STP-462	2008	0- 1	ME	19F	I	I	S	R	R	R	R
IS-STP-463	2008	65 -	LRT	14	S	S	S	S	S	S	S
IS-STP-464	2008	2- 6	ME	14	I	I	S	S	R	R	S
IS-STP-465	2008	18- 64	LRT	7F	S	S	S	S	S	S	S
IS-STP-466	2008	0- 1	ME	19F	I	I	S	R	R	R	R
IS-STP-467	2008	2- 6	ME	23F	S	S	S	S	S	I	S
IS-STP-468	2008	65 -	LRT	19F	I	I	S	R	R	R	R
IS-STP-469	2008	18- 64	LRT	19F	I	I	S	R	R	R	R
IS-STP-470	2008	0- 1	ME	19F	I	I	S	R	R	R	R
IS-STP-471	2008	0- 1	ME	19F	I	I	S	R	R	R	R
IS-STP-472	2008	0- 1	ME	19F	I	I	S	R	R	R	R
IS-STP-473	2008	18- 64	LRT	19F	I	I	S	R	R	R	R
IS-STP-474	2008	0- 1	ME	23F	S	S	S	S	S	I	S
IS-STP-475	2008	0- 1	ME	19F	I	I	S	R	R	R	R
IS-STP-476	2008	65 -	LRT	3	S	S	S	R	S	S	S
IS-STP-477	2008	0- 1	ME	19F	S	S	S	S	S	S	S
IS-STP-478	2008	0- 1	ME	19F	I	I	S	R	R	R	R
IS-STP-479	2008	18- 64	IPD	29	S	S	S	S	S	S	S
IS-STP-480	2008	0- 1	ME	9V	S	S	S	S	S	S	S
IS-STP-481	2008	65 -	LRT	3	S	S	S	S	S	S	S
IS-STP-482	2008	0- 1	ME	19F	S	S	S	S	S	S	S
IS-STP-483	2008	65 -	IPD	4	S	S	S	S	S	S	S
IS-STP-484	2008	2- 6	ME	6A	S	S	S	S	S	R	S
IS-STP-485	2008	0- 1	ME	19F	I	I	S	R	R	R	R
IS-STP-486	2008	0- 1	ME	19F	R	I	S	R	R	R	R
IS-STP-487	2008	0- 1	ME	19F	I	I	S	R	R	R	R
IS-STP-488	2008	0- 1	ME	6B	S	S	S	R	S	S	R
IS-STP-489	2008	65 -	IPD	7F	S	S	S	S	S	S	S
IS-STP-490	2008	18- 64	LRT	9V	S	S	S	S	S	S	S
IS-STP-491	2008	65 -	LRT	29	S	S	S	S	S	S	S
IS-STP-492	2008	0- 1	ME	19A	S	S	S	S	S	S	S
IS-STP-493	2008	0- 1	ME	19F	I	I	S	R	R	R	R
IS-STP-494	2008	18- 64	LRT	19F	S	S	S	S	S	S	S
IS-STP-495	2008	18- 64	LRT	3	S	S	S	S	S	S	S
IS-STP-496	2008	0- 1	ME	21	S	S	S	S	S	S	S
IS-STP-497	2008	0- 1	ME	19F	I	I	S	R	R	R	R
IS-STP-498	2008	0- 1	ME	23F	S	S	S	S	R	S	S
IS-STP-499	2008	18- 64	LRT	11A/D	S	S	S	S	S	S	S
IS-STP-500	2008	2- 6	IPD	1	S	S	S	S	S	S	S
IS-STP-501	2008	18- 64	IPD	9V	S	S	S	S	S	S	S
IS-STP-502	2008	0- 1	ME	19F	I	I	S	R	R	R	R
IS-STP-503	2008	18- 64	LRT	19F	S	S	S	S	S	S	S
IS-STP-504	2008	18- 64	LRT	6A	S	S	S	S	S	S	S
IS-STP-505	2008	2- 6	LRT	6A	S	S	S	S	S	S	S
IS-STP-506	2008	0- 1	ME	19F	I	I	S	R	R	R	R
IS-STP-507	2008	0- 1	ME	23F	S	S	S	S	S	I	S
IS-STP-508	2008	0- 1	IPD	19A	S	S	S	S	S	S	S
IS-STP-509	2008	65 -	LRT	3	S	S	S	S	S	S	S
IS-STP-510	2008	65 -	LRT	9N	S	S	S	S	S	S	S
IS-STP-511	2008	2- 6	ME	6B	S	S	S	R	S	R	R
IS-STP-512	2008	0- 1	IPD	19F	R	R	S	R	R	R	R
IS-STP-513	2008	18- 64	LRT	6E	I	I	R	R	R	R	R
IS-STP-514	2008	65 -	IPD	29	S	S	S	S	S	S	S
IS-STP-515	2008	2- 6	ME	6B	I	I	S	R	R	R	R
IS-STP-516	2008	0- 1	IPD	19A	S	S	S	S	S	S	S
IS-STP-517	2008	2- 6	ME	7F	S	S	S	S	S	S	S
IS-STP-518	2008	2- 6	LRT	6A	S	S	S	S	S	S	S
IS-STP-519	2008	65 -	LRT	3	S	S	S	S	S	S	S
IS-STP-520	2008	2- 6	IPD	9V	S	S	S	S	R	S	S
IS-STP-521	2008	0- 1	ME	19F	I	I	S	R	R	R	R
IS-STP-522	2008	2- 6	ME	6E	I	I	R	R	R	I	R
IS-STP-523	2008	2- 6	ME	11	S	S	S	S	S	S	S
IS-STP-524	2008	65 -	LRT	23A	S	S	S	S	S	S	S
IS-STP-525	2008	2- 6	ME	7F	S	S	S	S	S	S	S
IS-STP-526	2008	18- 64	IPD	6A	S	S	S	S	S	S	S
IS-STP-527	2008	65 -	LRT	23A	S	S	S	S	S	S	S
IS-STP-528	2008	0- 1	ME	19F	I	I	S	R	R	R	R
IS-STP-529	2008	0- 1	ME	19F	I	I	S	R	R	R	R
IS-STP-530	2008	0- 1	ME	19F	I	I	S	R	R	R	R
IS-STP-531	2008	65 -	LRT	19F	I	I	S	R	R	R	R
IS-STP-532	2008	65 -	LRT	6B	S	S	S	R	S	R	R
IS-STP-533	2008	65 -	IPD	19A	S	S	S	S	S	S	S
IS-STP-534	2008	0- 1	ME	6B	S	S	S	R	R	S	R
IS-STP-535	2008	18- 64	LRT	15B/C	S	S	S	S	S	S	S
IS-STP-536	2008	18- 64	LRT	23A	S	S	S	S	S	S	S
IS-STP-537	2008	2- 6	ME	19F	I	I	S	R	R	R	R
IS-STP-538	2008	18- 64	LRT	19F	I	I	S	R	R	R	R
IS-STP-539	2008	0- 1	ME	21	S	S	S	S	S	S	S
IS-STP-540	2008	0- 1	ME	19F	I	I	S	S	R	S	S
IS-STP-541	2008	18- 64	LRT	19F	I	I	S	R	R	R	R
IS-STP-542	2008	0- 1	ME	19A	S	S	S	S	R	R	S
IS-STP-543	2008	0- 1	ME	19F	S	S	S	S	R	S	S
IS-STP-544	2008	0- 1	ME	19F	R	I	S	R	R	R	R
IS-STP-545	2008	65 -	LRT	3	S	S	S	S	S	S	S
IS-STP-546	2008	0- 1	ME	6B	S	S	S	S	S	S	S
IS-STP-547	2008	0- 1	ME	23F	S	S	S	S	R	R	S
IS-STP-548	2008	65 -	IPD	19F	R	I	S	R	R	R	R
IS-STP-549	2008	18- 64	LRT	29	I	I	S	S	R	S	S
IS-STP-550	2008	65 -	LRT	17	I	I	S	R	R	S	R
IS-STP-551	2008	0- 1	ME	6B	S	S	S	R	S	R	R
IS-STP-552	2008	2- 6	ME	6A	S	S	S	S	S	S	S
IS-STP-553	2008	65 -	LRT	19F	S	S	S	S	S	S	S
IS-STP-554	2008	0- 1	ME	6A	S	S	S	S	S	S	S
IS-STP-555	2008	65 -	LRT	UC	I	I	S	R	R	R	R
IS-STP-556	2008	0- 1	LRT	11A/D	S	S	S	S	S	S	S
IS-STP-557	2008	0- 1	ME	14	S	S	S	R	S	S	S
IS-STP-558	2008	2- 6	ME	19A	S	S	S	S	S	S	S
IS-STP-559	2008	18- 64	LRT	29	S	S	S	S	S	S	S
IS-STP-560	2008	2- 6	LRT	19F	R	R	S	R	R	R	R
IS-STP-561	2008	65 -	LRT	11A/D	I	I	S	R	R	S	S
IS-STP-562	2008	0- 1	IPD	14	S	S	S	R	S	S	S
IS-STP-563	2008	65 -	LRT	19A	S	S	S	S	R	R	S
IS-STP-564	2008	65 -	LRT	19F	R	I	S	R	R	R	R
IS-STP-565	2008	18- 64	LRT	14	I	I	S	R	R	S	R
IS-STP-566	2008	0- 1	ME	6B	S	S	S	S	S	S	S
IS-STP-567	2008	0- 1	IPD	19A	S	S	S	S	S	R	S
IS-STP-568	2008	0- 1	ME	19A	S	S	S	S	S	S	S
IS-STP-569	2008	65 -	LRT	11A/D	S	S	S	S	S	S	S
IS-STP-570	2008	18- 64	IPD	14	S	S	S	R	S	S	S
IS-STP-571	2008	0- 1	ME	21	S	S	S	S	S	S	S
IS-STP-572	2008	18- 64	IPD	6E	R	I	R	R	R	R	R
IS-STP-573	2008	65 -	LRT	19F	S	S	S	R	R	S	S
IS-STP-574	2008	65 -	LRT	19F	R	I	S	R	R	R	R
IS-STP-575	2008	18- 64	LRT	3	S	S	S	S	S	S	S
IS-STP-576	2008	0- 1	ME	23F	S	S	S	S	S	S	S
IS-STP-577	2008	0- 1	ME	19F	R	I	S	R	R	R	R
IS-STP-578	2008	0- 1	ME	9V	S	S	S	S	S	S	S
IS-STP-579	2008	18- 64	IPD	14	S	S	S	S	S	S	S
IS-STP-580	2008	18- 64	LRT	19F	R	I	S	R	R	R	R
IS-STP-581	2008	65 -	LRT	23F	I	I	S	S	R	R	S
IS-STP-582	2008	0- 1	IPD	23F	S	S	S	S	S	S	S
IS-STP-583	2008	0- 1	ME	19F	R	I	S	R	R	R	R
IS-STP-584	2008	18- 64	LRT	3	S	S	S	S	S	S	S
IS-STP-585	2008	0- 1	ME	6B	I	I	R	R	R	R	R
IS-STP-586	2008	0- 1	ME	6A	S	S	S	S	S	S	S
IS-STP-587	2008	18- 64	IPD	12	S	S	S	S	S	S	S
IS-STP-588	2008	18- 64	LRT	9V	I	I	S	S	R	R	S
IS-STP-589	2008	65 -	LRT	19F	I	I	S	R	R	R	R
IS-STP-590	2008	18- 64	LRT	19F	I	I	R	R	R	R	R
IS-STP-591	2008	65 -	LRT	6A	I	I	R	R	R	R	R
IS-STP-592	2008	0- 1	ME	19A	S	S	S	S	S	R	S
IS-STP-593	2008	0- 1	ME	9V	S	S	S	S	S	S	S
IS-STP-594	2008	2- 6	ME	19A	S	S	S	S	S	S	S
IS-STP-595	2008	65 -	LRT	19F	I	I	S	R	R	R	R
IS-STP-596	2008	18- 64	IPD	4	S	S	S	S	S	S	S
IS-STP-597	2008	2- 6	ME	23F	S	S	S	S	S	S	S
IS-STP-598	2008	65 -	LRT	9V	I	I	S	S	R	R	S
IS-STP-599	2008	65 -	LRT	18C	S	S	S	S	S	S	S
IS-STP-600	2008	0- 1	ME	6B	S	S	S	S	S	S	S
IS-STP-601	2008	0- 1	ME	23F	I	I	S	S	R	I	S
IS-STP-602	2008	18- 64	IPD	18C	S	S	S	S	S	S	S
IS-STP-603	2008	18- 64	LRT	15B/C	I	I	S	R	R	S	R
IS-STP-604	2008	0- 1	ME	19F	I	I	S	R	R	R	R
IS-STP-605	2008	0- 1	ME	14	S	S	S	S	S	S	S
IS-STP-606	2008	0- 1	ME	19A	I	I	S	S	R	R	S
IS-STP-607	2008	65 -	LRT	14	I	I	S	S	R	S	S
IS-STP-608	2008	2- 6	ME	6C	S	S	S	S	S	S	S
IS-STP-609	2008	0- 1	ME	6A	S	S	S	S	S	S	S
IS-STP-610	2008	0- 1	ME	11A/D	S	S	S	S	S	S	S
IS-STP-611	2008	0- 1	ME	6C	S	S	S	S	S	S	S
IS-STP-612	2008	65 -	LRT	14	I	I	S	S	R	R	S
IS-STP-613	2008	2- 6	ME	19F	R	R	S	R	R	R	R
IS-STP-614	2008	18- 64	LRT	33	S	S	S	S	S	I	S
IS-STP-615	2008	65 -	LRT	11A/D	S	S	S	S	S	S	S
IS-STP-616	2008	65 -	LRT	19F	I	I	S	R	R	R	R
IS-STP-617	2008	2- 6	ME	19A	S	S	S	S	S	S	S
IS-STP-618	2008	65 -	LRT	14	S	S	S	R	S	I	S
IS-STP-619	2008	0- 1	ME	6E	I	I	R	R	R	R	R
IS-STP-620	2008	0- 1	ME	19F	R	I	S	R	R	R	R
IS-STP-621	2008	65 -	LRT	6B	S	S	S	S	S	S	S
IS-STP-622	2008	18- 64	LRT	19F	I	I	S	S	R	R	S
IS-STP-623	2008	18- 64	LRT	15B/C	S	S	S	S	S	S	S
IS-STP-624	2008	2- 6	ME	19F	R	R	S	R	R	R	R
IS-STP-625	2008	2- 6	IPD	14	S	S	S	R	S	S	S
IS-STP-626	2008	18- 64	LRT	19F	I	I	S	R	R	R	R
IS-STP-627	2008	65 -	LRT	3	S	S	S	S	S	S	S
IS-STP-628	2008	2- 6	ME	6A	S	S	S	S	S	S	S
IS-STP-629	2008	18- 64	LRT	9V	S	S	S	S	S	S	S
IS-STP-630	2008	0- 1	ME	19A	S	S	S	S	R	R	S
IS-STP-631	2008	18- 64	LRT	19F	I	I	S	R	R	R	R
IS-STP-632	2008	0- 1	ME	19F	I	I	S	R	R	R	R
IS-STP-633	2008	0- 1	ME	19F	I	I	S	R	R	R	R
IS-STP-634	2008	0- 1	ME	6B	S	S	S	S	S	S	S
IS-STP-635	2008	2- 6	ME	19F	I	I	S	R	R	R	R
IS-STP-636	2008	2- 6	ME	6A	S	S	S	S	S	S	S
IS-STP-637	2008	65 -	LRT	9N	S	S	S	S	S	S	S
IS-STP-638	2008	18- 64	LRT	22	S	S	S	S	S	S	S
IS-STP-639	2008	18- 64	LRT	UC	I	I	S	R	R	R	R
IS-STP-640	2008	65 -	LRT	3	S	S	S	S	S	S	S
IS-STP-641	2008	2- 6	ME	3	S	S	S	S	S	S	S
IS-STP-642	2008	0- 1	ME	6A	S	S	S	S	S	S	S
IS-STP-643	2008	7- 17	IPD	7F	S	S	S	S	S	S	S
IS-STP-644	2008	2- 6	ME	6B	I	I	S	R	R	R	R
IS-STP-645	2008	65 -	LRT	19F	I	I	S	R	R	R	R
IS-STP-646	2008	0- 1	IPD	9V	S	S	S	S	S	S	S
IS-STP-647	2008	0- 1	ME	14	S	S	S	R	S	S	S
IS-STP-648	2008	0- 1	ME	6A	S	S	S	R	S	S	R
IS-STP-649	2008	18- 64	IPD	14	S	S	S	R	S	S	S
IS-STP-650	2008	0- 1	ME	6C	S	S	S	R	R	S	R
IS-STP-651	2008	65 -	LRT	11A/D	S	S	S	S	S	S	S
IS-STP-652	2008	0- 1	ME	6B	S	S	S	S	S	S	S
IS-STP-653	2008	0- 1	ME	19F	I	I	S	R	R	R	R
IS-STP-654	2008	18- 64	LRT	3	S	S	S	S	S	S	S
IS-STP-655	2008	18- 64	LRT	9N	S	S	S	S	S	S	S
IS-STP-656	2008	0- 1	ME	23F	S	S	S	S	S	S	S
IS-STP-657	2008	0- 1	ME	6B	I	I	S	R	R	R	R
IS-STP-658	2008	0- 1	ME	19F	R	I	S	R	R	R	R
IS-STP-659	2008	65 -	IPD	6A	S	S	S	S	S	S	S
IS-STP-660	2008	0- 1	ME	6A	S	S	S	S	S	S	S
IS-STP-661	2008	65 -	LRT	29	S	S	S	S	S	S	S
IS-STP-662	2008	0- 1	ME	19A	S	S	S	S	S	S	S
IS-STP-663	2008	18- 64	LRT	UC	S	S	S	S	S	S	S
IS-STP-664	2008	18- 64	LRT	29	S	S	S	S	S	S	S
IS-STP-665	2008	0- 1	ME	19F	S	S	S	S	R	S	S
IS-STP-666	2008	0- 1	ME	19F	I	I	S	R	R	R	R
IS-STP-667	2008	0- 1	ME	14	S	S	S	S	S	S	S
IS-STP-668	2008	18- 64	LRT	19F	R	I	S	R	R	R	R
IS-STP-669	2008	18- 64	IPD	22	S	S	S	S	S	S	S
IS-STP-670	2008	65 -	LRT	19F	R	I	S	R	R	R	R
IS-STP-671	2008	65 -	LRT	9V	R	I	S	S	R	R	S
IS-STP-672	2008	65 -	LRT	11A/D	S	S	S	S	S	S	S
IS-STP-673	2008	2- 6	ME	19A	S	S	S	S	S	S	S
IS-STP-674	2008	2- 6	ME	6E	I	I	R	R	R	R	R
IS-STP-675	2008	18- 64	LRT	19F	R	I	S	R	R	R	R
IS-STP-676	2008	18- 64	LRT	19F	S	S	S	S	S	S	S
IS-STP-677	2008	65 -	LRT	19F	R	I	S	R	R	R	R
IS-STP-678	2009	0- 1	ME	19F	I	I	S	R	R	R	R
IS-STP-679	2009	18- 64	LRT	UC	S	S	S	S	S	S	S
IS-STP-680	2009	2- 6	ME	19A	S	S	S	S	S	S	S
IS-STP-681	2009	2- 6	ME	23F	S	S	S	S	S	S	S
IS-STP-682	2009	18- 64	IPD	31	S	S	S	S	S	S	S
IS-STP-683	2009	18- 64	LRT	14	S	S	S	R	S	S	S
IS-STP-684	2009	65 -	LRT	19F	I	I	S	R	R	R	R
IS-STP-685	2009	65 -	IPD	9N	S	S	S	S	S	S	S
IS-STP-686	2009	0- 1	ME	19F	R	I	S	R	R	R	R
IS-STP-687	2009	2- 6	ME	UC	S	S	S	S	S	S	S
IS-STP-688	2009	65 -	LRT	23F	S	S	S	S	S	?	S
IS-STP-689	2009	65 -	LRT	19F	I	I	S	R	R	R	R
IS-STP-690	2009	2- 6	ME	23F	S	S	S	S	S	S	S
IS-STP-691	2009	0- 1	ME	19F	R	I	S	R	R	R	R
IS-STP-692	2009	65 -	IPD	6A	S	S	?	?	?	?	?
IS-STP-693	2009	0- 1	ME	19F	R	I	S	R	R	R	R
IS-STP-694	2009	0- 1	ME	19F	I	I	S	R	R	R	R
IS-STP-695	2009	2- 6	ME	19F	I	I	S	R	R	R	R
IS-STP-696	2009	0- 1	ME	23F	S	S	S	S	S	S	S
IS-STP-697	2009	0- 1	ME	19F	I	I	S	R	R	R	R
IS-STP-698	2009	65 -	LRT	6A	S	S	S	S	S	S	S
IS-STP-699	2009	0- 1	ME	19F	I	I	S	R	R	R	R
IS-STP-700	2009	0- 1	ME	19F	I	I	S	R	R	R	R
IS-STP-701	2009	0- 1	ME	19A	S	S	S	S	S	R	S
IS-STP-702	2009	65 -	LRT	6E	I	I	R	R	R	R	R
IS-STP-703	2009	0- 1	ME	6A	S	S	S	S	S	S	S
IS-STP-704	2009	18- 64	LRT	3	S	S	S	S	S	S	S
IS-STP-705	2009	65 -	LRT	19F	I	I	S	R	R	R	R
IS-STP-706	2009	0- 1	ME	19F	I	I	S	R	R	R	R
IS-STP-707	2009	2- 6	ME	6E	I	I	R	R	R	R	R
IS-STP-708	2009	0- 1	ME	19A	S	S	S	S	S	S	S
IS-STP-709	2009	65 -	LRT	9V	S	S	S	S	S	S	S
IS-STP-710	2009	2- 6	ME	16F	S	S	S	S	S	S	S
IS-STP-711	2009	0- 1	ME	14	S	S	S	S	S	S	S
IS-STP-712	2009	2- 6	LRT	23F	S	S	S	S	S	S	S
IS-STP-713	2009	2- 6	ME	19A	S	S	S	S	S	R	S
IS-STP-714	2009	2- 6	ME	3	S	S	S	S	S	S	S
IS-STP-715	2009	0- 1	ME	6B	S	S	S	R	S	R	R
IS-STP-716	2009	18- 64	LRT	23A	S	S	S	S	S	S	S
IS-STP-717	2009	0- 1	ME	19F	I	I	S	R	R	I	R
IS-STP-718	2009	0- 1	ME	19F	S	S	S	S	S	S	S
IS-STP-719	2009	0- 1	ME	6E	?	?	?	?	?	?	?
IS-STP-720	2009	0- 1	ME	19F	R	R	S	R	R	R	R
IS-STP-721	2009	0- 1	ME	19A	S	S	S	S	S	S	S
IS-STP-722	2009	0- 1	ME	14	?	?	?	?	?	?	?
IS-STP-723	2009	65 -	LRT	9V	S	S	S	S	S	S	S
IS-STP-724	2009	2- 6	ME	6E	S	S	S	R	S	S	R
IS-STP-725	2009	18- 64	LRT	6A	S	S	S	R	S	R	R
IS-STP-726	2009	0- 1	ME	6A	S	S	S	S	S	I	S
IS-STP-727	2009	7- 17	ME	3	S	S	S	S	S	S	S
IS-STP-728	2009	0- 1	ME	9V	S	S	S	S	R	S	S
IS-STP-729	2009	65 -	LRT	14	S	S	S	R	S	S	R
IS-STP-730	2009	0- 1	ME	19A	S	S	S	S	S	S	S
IS-STP-731	2009	65 -	IPD	33A	S	S	S	S	S	R	S
IS-STP-732	2009	65 -	LRT	19F	I	I	S	R	R	R	R
IS-STP-733	2009	65 -	LRT	14	S	S	S	R	S	S	S
IS-STP-734	2009	18- 64	LRT	19F	R	I	S	R	R	R	R
IS-STP-735	2009	0- 1	ME	19F	R	I	S	R	R	R	R
IS-STP-736	2009	0- 1	ME	19F	I	I	S	R	R	R	R
IS-STP-737	2009	2- 6	ME	6B	S	S	S	S	S	S	S
IS-STP-738	2009	65 -	LRT	14	S	S	S	S	S	S	S
IS-STP-739	2009	65 -	LRT	19F	I	I	S	R	R	R	R
IS-STP-740	2009	0- 1	ME	6E	I	I	R	R	R	R	R
IS-STP-741	2009	2- 6	ME	19F	R	I	S	R	R	R	S
IS-STP-742	2009	2- 6	ME	19F	I	I	S	R	R	R	R
IS-STP-743	2009	0- 1	ME	19F	R	R	S	R	R	R	R
IS-STP-744	2009	0- 1	ME	19F	I	I	S	R	R	R	R
IS-STP-745	2009	0- 1	ME	19F	I	I	S	R	R	R	R
IS-STP-746	2009	2- 6	ME	19F	R	I	S	R	R	R	R
IS-STP-747	2009	0- 1	ME	19F	I	I	S	R	R	R	R
IS-STP-748	2009	2- 6	ME	23F	S	S	S	S	S	I	S
IS-STP-749	2009	0- 1	ME	14	S	S	S	S	S	S	S
IS-STP-750	2009	0- 1	ME	19F	R	I	S	R	R	R	R
IS-STP-751	2009	18- 64	ME	3	S	S	S	S	S	S	S
IS-STP-752	2009	0- 1	ME	19F	I	I	S	R	R	R	R
IS-STP-753	2009	0- 1	ME	19F	I	I	S	R	R	R	R
IS-STP-754	2009	0- 1	ME	19F	I	I	S	R	R	R	R
IS-STP-755	2009	18- 64	IPD	9N	S	S	S	S	S	S	S
IS-STP-756	2009	65 -	LRT	14	I	I	S	R	R	R	S
IS-STP-757	2009	7- 17	ME	3	S	S	S	S	S	S	S
IS-STP-758	2009	2- 6	ME	23F	S	S	S	S	S	S	S
IS-STP-759	2009	2- 6	ME	6A	S	S	S	S	S	S	S
IS-STP-760	2009	0- 1	ME	19F	I	I	S	R	R	R	R
IS-STP-761	2009	2- 6	ME	19F	R	I	S	R	R	R	R
IS-STP-762	2009	0- 1	IPD	14	S	S	S	R	S	S	S
IS-STP-763	2009	0- 1	ME	19F	I	I	S	R	R	R	R
IS-STP-764	2009	65 -	LRT	19A	S	S	S	S	S	S	S
IS-STP-765	2009	7- 17	IPD	7F	S	S	S	S	S	S	S
IS-STP-766	2009	0- 1	ME	19F	I	I	S	R	R	R	R
IS-STP-767	2009	0- 1	ME	19F	I	I	S	R	R	R	R
IS-STP-768	2009	0- 1	ME	19F	R	I	S	R	R	R	R
IS-STP-769	2009	7- 17	LRT	9V	I	I	S	S	R	R	S
IS-STP-770	2009	0- 1	ME	19F	I	I	S	R	R	R	R
IS-STP-771	2009	65 -	LRT	3	S	S	S	S	S	S	S
IS-STP-772	2009	0- 1	ME	6A	S	S	S	S	S	S	S
IS-STP-773	2009	2- 6	ME	19A	S	S	S	S	S	S	S
IS-STP-774	2009	65 -	LRT	23A	S	S	S	S	S	S	S
IS-STP-775	2009	0- 1	ME	14	S	S	S	S	S	S	S
IS-STP-776	2009	65 -	LRT	6A	S	S	S	S	S	S	S
IS-STP-777	2009	2- 6	ME	19F	R	I	S	R	R	R	R
IS-STP-778	2009	18- 64	LRT	14	S	S	S	S	S	S	S
IS-STP-779	2009	65 -	LRT	19F	I	I	S	R	R	R	R
IS-STP-780	2009	0- 1	ME	19F	I	I	S	R	R	R	R
IS-STP-781	2009	65 -	LRT	19F	I	I	S	R	R	R	R
IS-STP-782	2009	18- 64	IPD	6B	S	S	S	S	S	S	S
IS-STP-783	2009	65 -	LRT	19F	I	I	S	R	R	R	R
IS-STP-784	2009	0- 1	ME	19F	I	I	S	R	R	R	R
IS-STP-785	2009	0- 1	ME	19F	I	I	S	S	R	R	S
IS-STP-786	2009	2- 6	ME	23F	S	S	S	S	S	R	S
IS-STP-787	2009	18- 64	LRT	18C	S	S	S	S	S	S	S
IS-STP-788	2009	65 -	IPD	9V	S	S	S	S	S	S	S
IS-STP-789	2009	0- 1	ME	19A	S	S	S	S	S	S	S
IS-STP-790	2009	18- 64	LRT	19F	I	I	S	R	R	R	R
IS-STP-791	2009	0- 1	ME	23F	S	S	S	S	S	S	S
IS-STP-792	2009	65 -	LRT	3	S	S	S	S	S	S	S
IS-STP-793	2009	7- 17	ME	11A/D	S	S	S	S	S	S	S
IS-STP-794	2009	2- 6	ME	19F	I	I	S	R	R	R	R
IS-STP-795	2009	65 -	LRT	19F	R	I	S	R	R	R	R
IS-STP-796	2009	0- 1	ME	6E	I	I	S	R	R	R	R
IS-STP-797	2009	0- 1	ME	19F	S	S	S	S	S	S	S
IS-STP-798	2009	0- 1	ME	19F	I	I	S	R	R	R	R
IS-STP-799	2009	18- 64	LRT	19A	S	S	S	S	S	S	S
IS-STP-800	2009	0- 1	ME	19F	I	I	S	R	R	R	R
IS-STP-801	2009	0- 1	ME	19F	I	I	S	R	R	R	R
IS-STP-802	2009	0- 1	ME	19F	I	I	S	R	R	R	R
IS-STP-803	2009	65 -	LRT	6A	S	S	S	S	S	S	S
IS-STP-804	2009	2- 6	ME	3	S	S	S	S	S	S	S
IS-STP-805	2009	18- 64	IPD	19A	S	S	S	S	S	S	S
IS-STP-806	2009	65 -	LRT	3	S	S	S	S	S	S	S
IS-STP-807	2009	18- 64	LRT	14	S	S	S	?	S	S	S
IS-STP-808	2009	65 -	IPD	23F	I	I	S	S	R	S	S
IS-STP-809	2009	0- 1	ME	19F	I	I	S	R	R	R	R
IS-STP-810	2009	65 -	LRT	14	S	S	S	S	S	S	S
IS-STP-811	2009	18- 64	IPD	14	S	S	S	S	S	S	S
IS-STP-812	2009	0- 1	ME	23F	S	S	S	S	S	R	S
IS-STP-813	2009	0- 1	ME	14	S	S	S	S	S	S	S
IS-STP-814	2009	0- 1	IPD	14	S	S	S	S	S	S	S
IS-STP-815	2009	18- 64	ME	3	S	S	S	S	S	S	S
IS-STP-816	2009	2- 6	ME	23F	S	S	S	S	S	S	S
IS-STP-817	2009	65 -	LRT	3	S	S	S	S	S	S	S
IS-STP-818	2009	18- 64	LRT	9V	S	S	S	S	S	S	S
IS-STP-819	2009	0- 1	IPD	6B	S	S	S	S	S	S	S
IS-STP-820	2009	18- 64	LRT	19F	I	I	S	R	R	R	R
IS-STP-821	2009	0- 1	ME	23F	S	S	S	S	R	R	S
IS-STP-822	2009	0- 1	ME	19F	R	I	S	R	R	R	R
IS-STP-823	2009	0- 1	ME	6B	S	S	S	R	S	R	R
IS-STP-824	2009	2- 6	ME	6B	S	S	S	S	S	S	S
IS-STP-825	2009	2- 6	LRT	19F	R	I	S	S	R	S	S
IS-STP-826	2009	65 -	LRT	21	S	S	S	S	S	S	S
IS-STP-827	2009	18- 64	IPD	14	S	S	S	R	S	S	S
IS-STP-828	2009	0- 1	ME	23F	S	S	S	S	R	I	S
IS-STP-829	2009	2- 6	ME	15B/C	S	S	S	S	S	S	S
IS-STP-830	2009	0- 1	ME	6B	S	S	S	S	S	S	S
IS-STP-831	2009	0- 1	LRT	11A/D	S	S	S	S	S	I	S
IS-STP-832	2009	0- 1	ME	9V	I	I	S	S	R	S	S
IS-STP-833	2009	2- 6	ME	23F	S	S	S	S	S	S	S
IS-STP-834	2009	0- 1	IPD	6B	S	S	S	S	S	S	S
IS-STP-835	2009	0- 1	IPD	14	S	S	S	S	S	S	S
IS-STP-836	2009	18- 64	IPD	1	S	S	S	S	S	S	S
IS-STP-837	2009	0- 1	ME	19F	I	I	S	R	R	R	R
IS-STP-838	2009	0- 1	ME	9V	S	S	S	S	R	S	S
IS-STP-839	2009	18- 64	LRT	11A/D	S	S	S	S	S	S	S
IS-STP-840	2009	0- 1	ME	23F	S	S	S	S	R	I	S
IS-STP-841	2009	0- 1	ME	19F	R	I	S	R	R	R	R
IS-STP-842	2009	2- 6	ME	19A	S	S	S	S	S	S	S
IS-STP-843	2009	18- 64	IPD	19A	S	S	S	S	S	S	S
IS-STP-844	2009	0- 1	ME	19F	I	I	S	R	R	R	R
IS-STP-845	2009	18- 64	IPD	6A	S	S	S	S	S	S	S
IS-STP-846	2009	0- 1	ME	14	S	S	S	R	S	S	S
IS-STP-847	2009	65 -	LRT	15B/C	S	S	S	S	S	S	S
IS-STP-848	2009	65 -	IPD	23F	S	S	S	S	S	R	S
IS-STP-849	2009	65 -	LRT	23F	S	S	S	S	S	S	S
IS-STP-850	2009	0- 1	ME	23F	S	S	S	S	R	R	S
IS-STP-851	2009	65 -	LRT	19F	S	S	S	S	S	S	S
IS-STP-852	2009	0- 1	ME	UC	S	S	S	S	S	S	S
IS-STP-853	2009	18- 64	IPD	38	S	S	S	S	S	S	S
IS-STP-854	2009	0- 1	LRT	19F	R	I	S	R	R	R	R
IS-STP-855	2009	65 -	LRT	19F	I	I	S	R	R	R	R
IS-STP-856	2009	0- 1	ME	19F	I	I	S	R	R	R	R
IS-STP-857	2009	0- 1	ME	19F	R	I	S	R	R	R	R
IS-STP-858	2009	0- 1	ME	19A	S	S	S	S	S	S	S
IS-STP-859	2009	65 -	LRT	6A	S	S	S	S	S	S	S
IS-STP-860	2009	0- 1	ME	6A	I	I	S	S	R	S	S
IS-STP-861	2009	0- 1	ME	19F	I	I	S	R	R	R	R
IS-STP-862	2009	0- 1	ME	19F	I	I	S	R	R	R	R
IS-STP-863	2009	0- 1	ME	19F	I	I	S	R	R	R	R
IS-STP-864	2009	2- 6	ME	6B	S	S	S	R	S	S	R
IS-STP-865	2009	0- 1	ME	19F	I	I	S	R	R	R	R
IS-STP-866	2009	65 -	LRT	3	S	S	S	S	S	S	S
IS-STP-867	2009	0- 1	ME	23F	S	S	S	S	S	S	S
IS-STP-868	2009	0- 1	ME	19A	S	S	S	S	R	S	S
IS-STP-869	2009	0- 1	ME	19F	R	I	S	R	R	R	R
IS-STP-870	2009	65 -	LRT	33A	S	S	S	S	S	S	S
IS-STP-871	2009	0- 1	ME	6A	S	S	S	S	S	S	S
IS-STP-872	2009	0- 1	ME	19F	R	I	S	R	R	R	R
IS-STP-873	2009	2- 6	ME	23F	S	S	S	S	S	S	S
IS-STP-874	2009	65 -	LRT	6B	S	S	S	R	R	S	R
IS-STP-875	2009	0- 1	ME	19F	I	I	S	R	R	R	R
IS-STP-876	2009	0- 1	ME	19F	R	I	S	R	R	R	R
IS-STP-877	2009	18- 64	LRT	19F	R	I	S	R	R	R	R
IS-STP-878	2009	2- 6	ME	23F	S	S	S	S	S	S	S
IS-STP-879	2009	0- 1	ME	6A	S	S	S	R	R	R	R
IS-STP-880	2009	0- 1	ME	6E	I	I	R	R	R	R	R
IS-STP-881	2009	65 -	LRT	19F	R	I	S	R	R	R	R
IS-STP-882	2009	0- 1	ME	19F	R	I	S	R	R	R	R
IS-STP-883	2009	18- 64	LRT	19A	S	S	S	S	R	R	S
IS-STP-884	2009	18- 64	IPD	9V	S	S	S	S	S	S	S
IS-STP-885	2009	0- 1	ME	23F	S	S	S	S	S	S	S
IS-STP-886	2009	0- 1	ME	19F	R	I	S	R	R	R	R
IS-STP-887	2009	0- 1	ME	19F	I	I	S	R	R	R	R
IS-STP-888	2009	2- 6	ME	19F	I	I	S	R	R	R	I
IS-STP-889	2009	0- 1	ME	23F	S	S	S	S	S	S	S
IS-STP-890	2009	18- 64	LRT	19F	R	I	S	R	R	R	R
IS-STP-891	2009	18- 64	IPD	19A	S	S	S	S	S	S	S
IS-STP-892	2009	0- 1	ME	19F	I	I	S	R	R	R	R
IS-STP-893	2009	0- 1	ME	19F	R	I	S	R	R	R	R
IS-STP-894	2009	0- 1	ME	19F	I	I	S	R	R	R	R
IS-STP-895	2009	0- 1	ME	6B	S	S	S	S	S	S	S
IS-STP-896	2009	65 -	LRT	19F	S	S	S	S	S	S	S
IS-STP-897	2009	65 -	LRT	23F	S	S	S	S	S	S	S
IS-STP-898	2009	0- 1	ME	23A	S	S	S	S	S	S	S
IS-STP-899	2009	0- 1	ME	19A	S	S	S	S	R	S	S
IS-STP-900	2009	0- 1	ME	19A	S	S	S	S	S	S	S
IS-STP-901	2009	65 -	LRT	6A	S	S	S	S	S	R	S
IS-STP-902	2009	18- 64	LRT	6B	S	S	S	S	S	S	S
IS-STP-903	2009	2- 6	ME	19F	R	I	S	R	R	R	R
IS-STP-904	2009	0- 1	ME	6A	S	S	S	S	S	R	S
IS-STP-905	2009	65 -	LRT	19F	I	I	S	R	R	R	R
IS-STP-906	2009	18- 64	LRT	3	S	S	S	S	S	S	S
IS-STP-907	2009	18- 64	LRT	19A	I	I	S	S	R	R	S
IS-STP-908	2009	18- 64	LRT	15B/C	S	S	S	S	S	S	S
IS-STP-909	2009	65 -	LRT	6B	S	S	S	S	S	S	S
IS-STP-910	2009	2- 6	ME	19F	R	I	S	R	R	R	R
IS-STP-911	2009	18- 64	LRT	19F	R	I	S	R	R	R	R
IS-STP-912	2009	65 -	IPD	9V	S	S	S	S	R	S	S
IS-STP-913	2009	65 -	LRT	34	S	S	S	S	S	S	S
IS-STP-914	2009	7- 17	ME	23F	S	S	S	S	S	S	S
IS-STP-915	2009	2- 6	ME	23F	S	S	S	S	S	S	S
IS-STP-916	2009	0- 1	ME	6A	S	S	S	S	S	R	S
IS-STP-917	2009	0- 1	ME	6E	I	I	R	R	R	I	R
IS-STP-918	2009	2- 6	ME	6A	S	S	S	S	S	S	S
IS-STP-919	2009	7- 17	LRT	19F	R	I	S	R	R	R	R
IS-STP-920	2009	65 -	LRT	19F	R	I	S	S	R	R	S
IS-STP-921	2009	65 -	LRT	6B	S	S	S	R	S	S	S
IS-STP-922	2009	0- 1	ME	19F	I	I	S	R	R	R	R
IS-STP-923	2009	18- 64	LRT	15B	S	S	S	S	S	S	S
IS-STP-924	2009	0- 1	ME	19F	I	I	S	R	R	R	R
IS-STP-925	2009	65 -	IPD	7F	S	S	S	S	S	S	S
IS-STP-926	2009	0- 1	ME	19A	S	S	S	S	R	R	S
IS-STP-927	2009	18- 64	LRT	19F	R	I	S	R	R	R	R
IS-STP-928	2009	65 -	LRT	35B	S	S	S	S	S	S	S
IS-STP-929	2009	2- 6	ME	6B	S	S	S	S	S	S	S
IS-STP-930	2009	0- 1	ME	6B	S	S	S	S	S	S	S
IS-STP-931	2009	18- 64	LRT	14	S	S	S	S	S	S	S
IS-STP-932	2009	0- 1	ME	23F	S	S	S	S	R	I	S
IS-STP-933	2009	0- 1	ME	19F	I	I	S	R	R	R	R
IS-STP-934	2009	0- 1	ME	19F	I	I	S	R	R	R	R
IS-STP-935	2009	65 -	LRT	23F	S	S	S	S	S	S	S
IS-STP-936	2009	0- 1	ME	14	S	S	S	S	S	S	S
IS-STP-937	2009	7- 17	LRT	19F	I	I	S	R	R	R	R
IS-STP-938	2009	0- 1	ME	18C	S	S	S	S	S	S	S
IS-STP-939	2009	0- 1	ME	14	S	S	S	R	S	S	S
IS-STP-940	2009	0- 1	ME	19A	S	S	S	S	S	S	S
IS-STP-941	2009	18- 64	LRT	UC	I	I	S	R	R	S	R
IS-STP-942	2009	65 -	LRT	19F	I	I	S	R	R	R	R
IS-STP-943	2009	0- 1	ME	6A	S	S	S	S	S	S	S
IS-STP-944	2009	0- 1	ME	23F	S	S	S	S	S	I	S
IS-STP-945	2009	65 -	LRT	6A	S	S	S	S	S	S	S
IS-STP-946	2009	2- 6	ME	14	S	S	S	S	S	S	S
IS-STP-947	2009	0- 1	ME	6B	S	S	S	S	S	S	?
IS-STP-948	2009	18- 64	LRT	19F	I	I	S	R	R	R	I
IS-STP-949	2009	65 -	LRT	15C	S	S	S	S	S	S	S
IS-STP-950	2009	2- 6	ME	14	I	I	S	S	R	S	S
IS-STP-951	2009	0- 1	ME	15B	S	S	S	S	S	S	S
IS-STP-952	2009	0- 1	ME	19F	I	I	S	R	R	R	R
IS-STP-953	2009	65 -	LRT	16F	S	S	S	S	S	S	S
IS-STP-954	2009	65 -	LRT	6E	I	I	R	R	R	R	R
IS-STP-955	2009	0- 1	ME	23F	S	S	S	S	S	R	S
IS-STP-956	2009	65 -	LRT	6B	S	S	S	S	S	S	S
IS-STP-957	2009	18- 64	LRT	35B	S	S	S	S	S	S	S
IS-STP-958	2009	65 -	LRT	6B	I	I	S	R	R	I	R
IS-STP-959	2009	65 -	LRT	3	S	S	S	S	S	S	S
IS-STP-960	2009	18- 64	LRT	11A/D	S	S	S	S	S	S	S
IS-STP-961	2009	65 -	LRT	11A/D	S	S	S	S	S	S	S
IS-STP-962	2009	18- 64	LRT	3	S	S	S	S	S	S	S
IS-STP-963	2009	0- 1	ME	19F	I	I	S	R	R	R	R
IS-STP-964	2009	2- 6	ME	19F	R	I	S	R	R	R	R
IS-STP-965	2009	18- 64	LRT	19F	R	I	S	R	R	R	R
IS-STP-966	2009	18- 64	LRT	3	S	S	S	S	S	S	S
IS-STP-967	2009	65 -	LRT	22F/A	S	S	S	S	S	S	S
IS-STP-968	2009	0- 1	ME	19F	I	I	S	R	R	R	R
IS-STP-969	2009	0- 1	ME	23F	S	S	S	S	S	S	S
IS-STP-970	2009	0- 1	ME	14	S	S	S	S	S	S	S
IS-STP-971	2009	0- 1	ME	19F	R	I	S	R	R	R	R
IS-STP-972	2009	2- 6	ME	3	S	S	S	S	S	S	S
IS-STP-973	2009	0- 1	ME	19F	R	I	S	R	R	R	R
IS-STP-974	2009	18- 64	LRT	6A	S	S	S	S	S	S	S
IS-STP-975	2009	0- 1	ME	19F	R	I	S	R	R	R	R
IS-STP-976	2009	18- 64	LRT	23A	S	S	S	S	S	S	S
IS-STP-977	2009	2- 6	ME	14	S	S	S	S	S	S	S
IS-STP-978	2009	2- 6	LRT	19F	I	I	S	R	R	R	R
IS-STP-979	2009	18- 64	LRT	23F	S	S	S	S	S	R	S
IS-STP-980	2009	65 -	LRT	23F	S	S	S	S	S	S	S
IS-STP-981	2009	18- 64	LRT	22F/A	S	S	S	S	S	S	S
IS-STP-982	2009	0- 1	ME	19F	I	I	S	R	R	R	R
IS-STP-983	2009	2- 6	ME	9V	S	S	S	S	S	S	S
IS-STP-984	2009	0- 1	ME	19F	R	I	S	R	R	R	R
IS-STP-985	2009	65 -	LRT	3	S	S	S	S	S	S	S
IS-STP-986	2009	65 -	LRT	9V	S	S	S	S	R	S	S
IS-STP-987	2009	65 -	LRT	19F	I	I	S	R	R	R	R
IS-STP-988	2009	0- 1	ME	23F	S	S	S	S	S	R	S
IS-STP-989	2009	0- 1	ME	19A	S	S	S	S	S	S	S
IS-STP-990	2009	65 -	IPD	7F	S	S	S	S	S	S	S
IS-STP-991	2009	0- 1	LRT	6B	I	I	S	R	R	S	R
IS-STP-992	2009	18- 64	LRT	23F	S	S	S	S	S	S	S
IS-STP-993	2009	0- 1	ME	23F	S	S	S	S	S	S	S
IS-STP-994	2009	65 -	IPD	35B	S	S	S	S	S	S	S
IS-STP-995	2009	0- 1	ME	6B	S	S	S	S	S	S	S
IS-STP-996	2009	0- 1	ME	19F	I	I	S	R	R	R	R
IS-STP-997	2009	2- 6	ME	4	S	S	S	S	S	S	S
IS-STP-998	2009	0- 1	ME	19F	I	I	S	R	R	R	R
IS-STP-999	2009	2- 6	ME	19F	R	I	S	R	R	R	R
IS-STP-1000	2009	0- 1	ME	19F	I	I	S	R	R	R	R
IS-STP-1001	2009	65 -	LRT	9V	I	I	S	R	R	S	R
IS-STP-1002	2009	65 -	LRT	6A	S	S	S	S	S	S	S
IS-STP-1003	2009	0- 1	ME	19F	I	I	S	R	R	R	R
IS-STP-1004	2009	18- 64	ME	19F	I	I	S	R	R	R	R
IS-STP-1005	2009	0- 1	ME	19A	S	S	S	S	S	S	S
IS-STP-1006	2009	0- 1	ME	23F	S	S	S	S	S	S	S
IS-STP-1007	2009	65 -	IPD	9V	S	S	S	S	S	S	S
IS-STP-1008	2009	2- 6	ME	23F	S	S	S	S	S	S	S
IS-STP-1009	2009	18- 64	LRT	6A	S	S	S	S	S	S	S
IS-STP-1010	2009	0- 1	ME	6B	S	S	S	S	S	S	S
IS-STP-1011	2009	65 -	LRT	19F	R	I	S	R	R	R	R
IS-STP-1012	2009	7- 17	LRT	6A	S	S	S	S	S	S	S
IS-STP-1013	2009	0- 1	ME	14	S	S	S	S	S	S	S
IS-STP-1014	2009	0- 1	ME	23F	S	S	S	S	S	I	S
IS-STP-1015	2009	65 -	LRT	33A	S	S	S	S	S	R	S
IS-STP-1016	2009	65 -	LRT	19F	R	I	S	R	R	R	R
IS-STP-1017	2009	0- 1	ME	19F	R	I	S	R	R	R	R
IS-STP-1018	2009	0- 1	ME	19F	I	I	S	R	R	R	R
IS-STP-1019	2009	0- 1	ME	19F	R	I	S	R	R	R	R
IS-STP-1020	2009	0- 1	ME	19F	R	I	S	R	R	R	R
IS-STP-1021	2009	0- 1	ME	23F	S	S	S	S	R	R	S
IS-STP-1022	2009	0- 1	ME	19F	I	I	S	R	R	R	R
IS-STP-1023	2009	0- 1	ME	14	S	S	S	S	S	S	S
IS-STP-1024	2009	65 -	IPD	3	S	S	S	S	S	S	S
IS-STP-1025	2010	0- 1	ME	19A	S	S	S	S	S	R	S
IS-STP-1026	2010	18- 64	LRT	9V	I	I	S	S	R	R	S
IS-STP-1027	2010	65 -	LRT	19F	I	I	S	S	R	R	S
IS-STP-1028	2010	65 -	LRT	6E	S	S	S	S	S	S	S
IS-STP-1029	2010	65 -	LRT	6A	S	S	S	S	S	S	S
IS-STP-1030	2010	18- 64	LRT	19F	I	I	S	R	R	R	R
IS-STP-1031	2010	2- 6	LRT	23F	S	S	S	S	S	S	S
IS-STP-1032	2010	0- 1	ME	6A	S	S	S	S	S	S	S
IS-STP-1033	2010	2- 6	ME	6A	S	S	S	S	S	R	S
IS-STP-1034	2010	18- 64	LRT	11A/D	S	S	S	S	S	S	S
IS-STP-1035	2010	0- 1	ME	19F	R	I	S	R	R	R	R
IS-STP-1036	2010	0- 1	ME	19F	I	I	S	R	R	R	R
IS-STP-1037	2010	0- 1	ME	23F	S	S	S	S	S	S	S
IS-STP-1038	2010	65 -	LRT	14	S	S	S	S	S	S	S
IS-STP-1039	2010	2- 6	LRT	19F	S	S	S	S	S	S	S
IS-STP-1040	2010	2- 6	LRT	14	I	I	S	R	R	R	S
IS-STP-1041	2010	0- 1	ME	6A	S	S	S	S	S	R	S
IS-STP-1042	2010	65 -	LRT	6A	S	S	S	S	S	R	S
IS-STP-1043	2010	0- 1	ME	19F	R	I	S	R	R	R	I
IS-STP-1044	2010	2- 6	ME	23F	S	S	S	S	S	S	S
IS-STP-1045	2010	2- 6	ME	19F	R	I	S	R	R	R	R
IS-STP-1046	2010	0- 1	ME	14	S	S	S	S	S	S	S
IS-STP-1047	2010	0- 1	ME	19F	R	I	S	R	R	R	R
IS-STP-1048	2010	18- 64	LRT	11A/D	S	S	S	S	S	S	S
IS-STP-1049	2010	18- 64	LRT	14	I	I	S	S	R	S	S
IS-STP-1050	2010	0- 1	ME	23F	S	S	S	S	S	R	S
IS-STP-1051	2010	2- 6	ME	19F	R	I	S	R	R	R	R
IS-STP-1052	2010	0- 1	ME	14	S	S	S	S	S	S	S
IS-STP-1053	2010	0- 1	ME	19F	R	I	S	R	R	R	R
IS-STP-1054	2010	0- 1	ME	19F	S	S	S	S	S	S	S
IS-STP-1055	2010	0- 1	ME	14	I	I	S	R	R	R	R
IS-STP-1056	2010	2- 6	ME	6A	S	S	S	S	S	S	S
IS-STP-1057	2010	0- 1	ME	6B	R	I	S	R	R	R	R
IS-STP-1058	2010	0- 1	ME	9V	S	S	S	S	S	S	S
IS-STP-1059	2010	0- 1	ME	19F	S	S	S	S	S	S	S
IS-STP-1060	2010	0- 1	ME	19F	I	I	S	R	R	R	R
IS-STP-1061	2010	2- 6	IPD	19A	S	S	S	S	S	S	S
IS-STP-1062	2010	65 -	IPD	3	S	S	S	S	S	S	S
IS-STP-1063	2010	65 -	LRT	19F	R	R	S	R	R	R	R
IS-STP-1064	2010	65 -	LRT	6B	S	S	S	S	S	S	S
IS-STP-1065	2010	0- 1	ME	23F	S	S	S	S	S	S	S
IS-STP-1066	2010	0- 1	ME	6A	S	S	S	S	S	S	S
IS-STP-1067	2010	2- 6	ME	6A	S	S	S	S	S	S	S
IS-STP-1068	2010	65 -	LRT	19F	R	I	S	S	R	R	S
IS-STP-1069	2010	2- 6	ME	6A	S	S	S	S	S	R	S
IS-STP-1070	2010	0- 1	ME	19F	I	I	S	R	R	R	R
IS-STP-1071	2010	65 -	IPD	14	S	S	S	R	S	S	S
IS-STP-1072	2010	0- 1	ME	19A	S	S	S	S	S	S	S
IS-STP-1073	2010	0- 1	ME	19F	R	R	S	R	R	R	R
IS-STP-1074	2010	0- 1	ME	19F	R	I	S	R	R	R	R
IS-STP-1075	2010	65 -	IPD	9V	I	I	S	S	R	S	S
IS-STP-1076	2010	2- 6	ME	19A	S	S	S	S	S	S	S
IS-STP-1077	2010	18- 64	LRT	6B	S	S	S	S	R	S	S
IS-STP-1078	2010	18- 64	LRT	19F	R	I	S	R	R	R	R
IS-STP-1079	2010	2- 6	ME	6B	S	S	S	S	S	S	S
IS-STP-1080	2010	0- 1	ME	11A/D	S	S	S	S	S	S	S
IS-STP-1081	2010	2- 6	ME	6A	S	S	S	S	S	S	S
IS-STP-1082	2010	18- 64	LRT	16F	S	S	S	S	S	R	S
IS-STP-1083	2010	0- 1	ME	17	I	I	S	R	R	R	R
IS-STP-1084	2010	18- 64	LRT	19A	S	S	S	S	S	S	S
IS-STP-1085	2010	0- 1	ME	6A	S	S	S	S	S	S	S
IS-STP-1086	2010	18- 64	LRT	3	S	S	S	S	S	S	S
IS-STP-1087	2010	0- 1	ME	19F	I	I	S	R	R	R	R
IS-STP-1088	2010	0- 1	IPD	14	S	S	S	S	S	S	S
IS-STP-1089	2010	0- 1	ME	19F	I	I	S	R	R	R	R
IS-STP-1090	2010	0- 1	ME	11A/D	S	S	S	S	S	S	S
IS-STP-1091	2010	2- 6	ME	23F	S	S	S	S	R	I	S
IS-STP-1092	2010	0- 1	ME	23A	S	S	S	S	R	R	S
IS-STP-1093	2010	65 -	LRT	19F	R	R	S	R	R	R	R
IS-STP-1094	2010	65 -	LRT	19F	R	I	S	R	R	R	R
IS-STP-1095	2010	0- 1	ME	6A	S	S	S	S	S	R	S
IS-STP-1096	2010	0- 1	ME	19F	R	I	S	R	R	R	R
IS-STP-1097	2010	0- 1	ME	19F	R	I	S	R	R	R	R
IS-STP-1098	2010	0- 1	ME	6A	S	S	S	S	S	S	S
IS-STP-1099	2010	65 -	LRT	6B	S	S	S	S	S	S	S
IS-STP-1100	2010	2- 6	ME	19F	R	I	S	R	R	R	R
IS-STP-1101	2010	18- 64	IPD	9N	S	S	S	S	S	S	S
IS-STP-1102	2010	65 -	LRT	3	S	S	S	S	S	S	S
IS-STP-1103	2010	65 -	LRT	19F	I	I	S	R	R	R	R
IS-STP-1104	2010	0- 1	ME	23F	S	S	S	S	R	I	S
IS-STP-1105	2010	18- 64	LRT	19F	R	R	S	R	R	R	R
IS-STP-1106	2010	2- 6	IPD	7F	S	S	S	S	S	S	S
IS-STP-1107	2010	2- 6	LRT	14	S	S	S	S	S	S	S
IS-STP-1108	2010	7- 17	ME	19F	R	I	S	R	R	R	R
IS-STP-1109	2010	2- 6	ME	19F	R	I	S	R	R	R	R
IS-STP-1110	2010	0- 1	ME	19F	R	I	S	R	R	R	R
IS-STP-1111	2010	0- 1	ME	23F	S	S	S	S	R	R	S
IS-STP-1112	2010	0- 1	ME	19A	S	S	S	S	S	S	S
IS-STP-1113	2010	0- 1	ME	19F	I	I	S	R	R	R	R
IS-STP-1114	2010	0- 1	ME	19A	I	I	S	S	R	S	S
IS-STP-1115	2010	18- 64	LRT	9V	S	S	S	S	S	S	S
IS-STP-1116	2010	0- 1	ME	14	I	I	S	R	R	R	R
IS-STP-1117	2010	0- 1	ME	19F	S	S	S	S	S	S	S
IS-STP-1118	2010	0- 1	ME	19F	I	I	S	R	R	R	R
IS-STP-1119	2010	2- 6	ME	23F	I	I	S	S	R	R	S
IS-STP-1120	2010	0- 1	ME	19F	I	I	S	R	R	R	R
IS-STP-1121	2010	18- 64	ME	19F	I	I	S	R	R	R	R
IS-STP-1122	2010	0- 1	ME	23F	S	S	S	S	S	R	S
IS-STP-1123	2010	65 -	IPD	3	S	S	S	S	S	S	S
IS-STP-1124	2010	2- 6	ME	23F	S	S	S	S	S	S	S
IS-STP-1125	2010	0- 1	ME	19F	I	I	S	R	R	R	R
IS-STP-1126	2010	2- 6	LRT	6A	S	S	S	S	S	S	R
IS-STP-1127	2010	65 -	LRT	19A	S	S	S	S	S	S	S
IS-STP-1128	2010	65 -	LRT	19F	R	I	S	R	R	R	R
IS-STP-1129	2010	0- 1	ME	11D	S	S	S	S	S	S	S
IS-STP-1130	2010	7- 17	ME	22F/A	S	S	S	S	S	S	S
IS-STP-1131	2010	0- 1	ME	19F	R	I	S	R	R	R	R
IS-STP-1132	2010	0- 1	ME	19F	R	I	S	R	R	R	R
IS-STP-1133	2010	0- 1	ME	23F	S	S	S	S	S	S	S
IS-STP-1134	2010	2- 6	ME	14	I	I	S	R	R	R	S
IS-STP-1135	2010	65 -	LRT	19F	R	I	S	R	R	R	R
IS-STP-1136	2010	0- 1	ME	6B	S	S	S	S	S	S	S
IS-STP-1137	2010	0- 1	ME	23F	S	S	S	S	R	R	S
IS-STP-1138	2010	0- 1	ME	19A	S	S	S	S	S	S	S
IS-STP-1139	2010	0- 1	ME	19F	R	I	S	R	R	R	R
IS-STP-1140	2010	0- 1	ME	19F	R	R	S	R	R	R	R
IS-STP-1141	2010	65 -	LRT	19F	R	R	S	R	R	R	R
IS-STP-1142	2010	0- 1	ME	23F	S	S	S	S	S	S	S
IS-STP-1143	2010	0- 1	ME	19F	R	I	S	R	R	R	R
IS-STP-1144	2010	2- 6	IPD	3	S	S	S	S	S	S	S
IS-STP-1145	2010	2- 6	LRT	19F	R	I	S	R	R	R	R
IS-STP-1146	2010	0- 1	ME	19F	R	I	S	R	R	R	R
IS-STP-1147	2010	0- 1	ME	19F	I	I	S	R	R	R	R
IS-STP-1148	2010	0- 1	ME	6B	S	S	S	S	S	S	S
IS-STP-1149	2010	65 -	LRT	19A	S	S	S	S	R	R	S
IS-STP-1150	2010	0- 1	ME	19F	R	I	S	R	R	R	R
IS-STP-1151	2010	7- 17	ME	11A/D	S	S	S	S	S	S	S
IS-STP-1152	2010	2- 6	ME	19A	S	S	S	S	S	S	S
IS-STP-1153	2010	2- 6	ME	35F	S	S	S	S	S	S	S
IS-STP-1154	2010	0- 1	ME	23F	S	S	S	S	S	S	S
IS-STP-1155	2010	18- 64	LRT	23F	S	S	S	S	S	I	S
IS-STP-1156	2010	65 -	LRT	14	S	S	S	S	S	S	S
IS-STP-1157	2010	65 -	LRT	19F	I	I	S	R	R	R	R
IS-STP-1158	2010	18- 64	LRT	19F	R	I	S	R	R	R	R
IS-STP-1159	2010	7- 17	LRT	19F	R	I	S	R	R	R	R
IS-STP-1160	2010	0- 1	ME	23F	S	S	S	S	S	S	S
IS-STP-1161	2010	0- 1	ME	19F	I	I	S	R	R	R	R
IS-STP-1162	2010	65 -	LRT	19F	I	I	S	R	R	R	R
IS-STP-1163	2010	0- 1	ME	19F	R	I	S	R	R	R	R
IS-STP-1164	2010	2- 6	ME	3	S	S	S	S	S	S	S
IS-STP-1165	2010	65 -	ME	19F	I	I	S	R	R	R	R
IS-STP-1166	2010	18- 64	IPD	11B	S	S	S	S	S	S	S
IS-STP-1167	2010	0- 1	IPD	19F	R	R	S	R	R	R	R
IS-STP-1168	2010	0- 1	ME	19A	I	I	S	S	R	R	S
IS-STP-1169	2010	0- 1	ME	14	S	S	S	R	S	S	S
IS-STP-1170	2010	0- 1	ME	23F	S	S	S	S	S	I	S
IS-STP-1171	2010	65 -	IPD	6C	S	S	S	S	S	S	S
IS-STP-1172	2010	0- 1	ME	19F	R	I	S	R	R	R	R
IS-STP-1173	2010	0- 1	ME	14	S	S	S	R	S	S	S
IS-STP-1174	2010	2- 6	ME	6B	S	S	S	S	S	S	S
IS-STP-1175	2010	2- 6	ME	19F	R	I	S	R	R	R	R
IS-STP-1176	2010	2- 6	LRT	14	S	S	S	R	S	S	S
IS-STP-1177	2010	65 -	LRT	19F	R	I	S	R	R	R	R
IS-STP-1178	2010	0- 1	ME	6A	S	S	S	S	S	S	S
IS-STP-1179	2010	0- 1	ME	19F	R	I	S	R	R	R	R
IS-STP-1180	2010	18- 64	LRT	19F	I	I	S	R	R	S	R
IS-STP-1181	2010	2- 6	ME	19F	R	I	S	R	R	R	R
IS-STP-1182	2010	2- 6	ME	14	I	I	S	R	R	R	R
IS-STP-1183	2010	0- 1	ME	19A	S	S	S	S	S	R	S
IS-STP-1184	2010	65 -	LRT	19F	I	I	S	R	R	R	R
IS-STP-1185	2010	2- 6	ME	19F	R	I	S	R	R	R	R
IS-STP-1186	2010	18- 64	IPD	19A	S	S	S	S	S	S	S
IS-STP-1187	2010	0- 1	ME	19F	S	S	S	S	S	S	S
IS-STP-1188	2010	0- 1	ME	6B	S	S	S	R	S	R	R
IS-STP-1189	2010	65 -	LRT	6B	S	S	S	S	S	R	S
IS-STP-1190	2010	18- 64	LRT	23F	S	S	S	S	S	S	S
IS-STP-1191	2010	0- 1	ME	19A	I	I	S	S	R	S	S
IS-STP-1192	2010	0- 1	ME	6A	S	S	S	S	S	R	S
IS-STP-1193	2010	0- 1	ME	19F	R	I	S	R	R	R	R
IS-STP-1194	2010	2- 6	LRT	19F	I	I	S	R	R	R	R
IS-STP-1195	2010	18- 64	IPD	7F	S	S	S	S	S	S	S
IS-STP-1196	2010	65 -	LRT	UC	I	I	S	R	R	S	R
IS-STP-1197	2010	0- 1	ME	19F	I	I	S	R	R	R	R
IS-STP-1198	2010	65 -	LRT	19F	R	I	S	R	R	R	R
IS-STP-1199	2010	0- 1	ME	6E	I	I	R	R	R	R	R
IS-STP-1200	2010	0- 1	ME	6B	S	S	S	R	S	R	R
IS-STP-1201	2010	0- 1	ME	19F	R	I	S	R	R	R	R
IS-STP-1202	2010	18- 64	IPD	22	S	S	S	S	S	S	S
IS-STP-1203	2010	0- 1	ME	19F	R	I	S	R	R	R	R
IS-STP-1204	2010	0- 1	ME	6B	S	S	S	S	S	S	S
IS-STP-1205	2010	0- 1	ME	6B	S	S	S	S	S	S	S
IS-STP-1206	2010	0- 1	ME	19F	R	I	S	R	R	R	R
IS-STP-1207	2010	2- 6	ME	18C	S	S	S	S	S	S	S
IS-STP-1208	2010	0- 1	ME	23F	S	S	S	S	S	R	S
IS-STP-1209	2010	18- 64	LRT	6E	I	I	R	R	R	R	R
IS-STP-1210	2010	7- 17	IPD	33F	S	S	S	S	S	R	S
IS-STP-1211	2010	18- 64	LRT	6B	S	S	S	S	S	S	S
IS-STP-1212	2010	0- 1	ME	9V	S	S	S	S	S	S	S
IS-STP-1213	2010	18- 64	LRT	23F	S	S	S	S	S	R	S
IS-STP-1214	2010	2- 6	IPD	4	S	S	S	S	S	S	S
IS-STP-1215	2010	18- 64	LRT	22F/A	S	S	S	S	S	S	S
IS-STP-1216	2010	2- 6	ME	6A	S	S	S	S	S	S	S
IS-STP-1217	2010	18- 64	LRT	19F	I	I	S	S	R	R	S
IS-STP-1218	2010	0- 1	LRT	6A	S	S	S	S	S	R	S
IS-STP-1219	2010	0- 1	ME	19F	I	I	S	R	R	S	R
IS-STP-1220	2010	7- 17	LRT	23F	S	S	S	S	S	I	S
IS-STP-1221	2010	0- 1	ME	19A	I	I	S	S	R	R	R
IS-STP-1222	2010	65 -	LRT	11A/D	S	S	S	S	S	S	S
IS-STP-1223	2010	65 -	IPD	14	S	S	S	R	S	S	S
IS-STP-1224	2010	2- 6	ME	19A	S	S	S	S	S	S	S
IS-STP-1225	2010	18- 64	IPD	7F	S	S	S	S	S	S	S
IS-STP-1226	2010	65 -	LRT	22F/A	S	S	S	S	S	S	S
IS-STP-1227	2010	65 -	LRT	19F	R	R	S	R	R	R	R
IS-STP-1228	2010	0- 1	ME	19F	R	I	S	R	R	R	R
IS-STP-1229	2010	18- 64	LRT	19F	R	I	S	R	R	R	R
IS-STP-1230	2010	65 -	LRT	16F	S	S	S	S	S	S	S
IS-STP-1231	2010	65 -	LRT	11A/D	S	S	S	S	S	I	S
IS-STP-1232	2010	65 -	IPD	14	S	S	S	S	S	S	S
IS-STP-1233	2010	18- 64	LRT	9V	I	I	S	S	R	R	S
IS-STP-1234	2010	0- 1	ME	14	S	S	S	S	S	S	S
IS-STP-1235	2010	65 -	LRT	16F	S	S	S	S	S	S	S
IS-STP-1236	2010	18- 64	LRT	7F	S	S	S	S	S	S	S
IS-STP-1237	2010	18- 64	LRT	19F	R	I	S	R	R	R	R
IS-STP-1238	2010	0- 1	ME	23F	S	S	S	S	S	I	S
IS-STP-1239	2010	65 -	IPD	19F	S	S	S	S	S	S	S
IS-STP-1240	2010	2- 6	LRT	19F	R	I	S	R	R	R	R
IS-STP-1241	2010	0- 1	ME	6A	S	S	S	S	S	S	S
IS-STP-1242	2010	18- 64	LRT	3	S	S	S	S	S	S	S
IS-STP-1243	2010	65 -	LRT	3	S	S	S	S	S	S	S
IS-STP-1244	2010	2- 6	ME	14	I	I	S	R	R	R	S
IS-STP-1245	2010	2- 6	ME	15B/C	S	S	S	S	S	S	S
IS-STP-1246	2010	2- 6	IPD	1	S	S	S	S	S	S	S
IS-STP-1247	2010	65 -	LRT	19F	I	I	S	R	R	R	R
IS-STP-1248	2010	0- 1	ME	6B	I	I	S	R	R	R	R
IS-STP-1249	2010	18- 64	LRT	7F	S	S	S	S	S	S	S
IS-STP-1250	2010	18- 64	IPD	18C	S	S	S	S	S	S	S
IS-STP-1251	2010	65 -	LRT	6A	S	S	S	S	S	S	S
IS-STP-1252	2010	0- 1	ME	19F	R	I	S	R	R	R	R
IS-STP-1253	2010	2- 6	ME	19F	I	I	S	R	R	R	R
IS-STP-1254	2010	2- 6	ME	6A	S	S	S	S	S	S	S
IS-STP-1255	2010	65 -	LRT	19F	S	S	S	S	S	S	S
IS-STP-1256	2010	18- 64	LRT	23F	S	S	S	R	S	R	R
IS-STP-1257	2010	2- 6	LRT	22F/A	S	S	S	S	S	S	S
IS-STP-1258	2010	0- 1	ME	19F	R	I	S	R	R	R	R
IS-STP-1259	2010	0- 1	ME	23F	I	I	S	S	R	R	S
IS-STP-1260	2010	0- 1	ME	23F	S	S	S	S	S	S	S
IS-STP-1261	2010	0- 1	ME	19F	R	I	S	R	R	R	R
IS-STP-1262	2010	65 -	LRT	23F	S	S	S	S	S	S	S
IS-STP-1263	2010	2- 6	LRT	19F	R	I	S	R	R	R	R
IS-STP-1264	2010	0- 1	ME	19A	S	S	S	S	R	R	S
IS-STP-1265	2010	65 -	LRT	19F	R	I	S	R	R	R	R
IS-STP-1266	2010	0- 1	ME	19F	R	I	S	R	R	R	R
IS-STP-1267	2010	0- 1	ME	14	S	S	S	R	S	S	S
IS-STP-1268	2010	2- 6	IPD	35B	S	S	S	S	S	S	S
IS-STP-1269	2010	0- 1	ME	23F	S	S	S	S	S	S	S
IS-STP-1270	2010	65 -	LRT	15A	S	S	S	R	S	S	R
IS-STP-1271	2010	0- 1	ME	19F	I	I	S	R	R	R	R
IS-STP-1272	2010	65 -	IPD	6B	S	S	S	S	S	S	S
IS-STP-1273	2010	0- 1	ME	19F	R	I	S	R	R	R	R
IS-STP-1274	2010	18- 64	LRT	9V	I	I	S	S	R	S	S
IS-STP-1275	2010	2- 6	IPD	18C	S	S	S	S	S	S	S
IS-STP-1276	2010	65 -	LRT	19F	I	I	S	R	R	S	R
IS-STP-1277	2010	65 -	LRT	11A/D	S	S	S	S	S	S	S
IS-STP-1278	2010	2- 6	ME	6B	S	S	S	S	S	S	S
IS-STP-1279	2010	0- 1	ME	19F	R	I	S	R	R	R	R
IS-STP-1280	2010	65 -	LRT	19F	R	I	S	R	R	R	R
IS-STP-1281	2010	65 -	LRT	23F	S	S	S	S	S	S	S
IS-STP-1282	2010	65 -	LRT	23F	I	I	S	S	R	R	S
IS-STP-1283	2010	2- 6	ME	11A/D	S	S	S	S	S	S	S
IS-STP-1284	2010	18- 64	LRT	19F	R	I	S	R	R	R	R
IS-STP-1285	2010	65 -	IPD	19A	S	S	S	S	S	S	S
IS-STP-1286	2010	2- 6	LRT	11A/D	S	S	S	S	S	S	S
IS-STP-1287	2010	0- 1	IPD	6B	S	S	S	S	S	S	S
IS-STP-1288	2010	18- 64	IPD	23F	S	S	S	S	S	R	S
IS-STP-1289	2010	0- 1	ME	19F	R	I	S	R	R	R	R
IS-STP-1290	2010	2- 6	ME	6B	S	S	S	S	S	S	S
IS-STP-1291	2010	0- 1	ME	6B	S	S	S	S	S	S	S
IS-STP-1292	2010	18- 64	IPD	4	S	S	S	S	S	S	S
IS-STP-1293	2010	18- 64	LRT	19F	R	I	S	R	R	R	R
IS-STP-1294	2010	0- 1	ME	19F	I	I	S	R	R	R	R
IS-STP-1295	2010	0- 1	ME	16F	S	S	S	S	S	S	S
IS-STP-1296	2010	65 -	LRT	19F	R	I	S	R	R	R	R
IS-STP-1297	2010	0- 1	ME	23F	I	I	S	S	R	R	S
IS-STP-1298	2010	0- 1	ME	6A	S	S	S	S	S	S	S
IS-STP-1299	2010	0- 1	ME	6A	S	S	S	S	S	S	S
IS-STP-1300	2010	0- 1	ME	14	S	S	S	S	S	S	S
IS-STP-1301	2010	65 -	LRT	19F	R	I	S	R	R	R	R
IS-STP-1302	2010	65 -	LRT	3	S	S	S	S	S	S	S
IS-STP-1303	2010	0- 1	ME	19F	R	R	S	R	R	R	R
IS-STP-1304	2010	2- 6	ME	15C	S	S	S	S	S	S	S
IS-STP-1305	2010	65 -	IPD	6A	S	S	S	S	S	S	S
IS-STP-1306	2010	65 -	LRT	3	S	S	S	S	S	S	S
IS-STP-1307	2010	0- 1	ME	19F	I	I	S	R	R	R	R
IS-STP-1308	2010	65 -	LRT	8	S	S	S	S	S	S	S
IS-STP-1309	2010	18- 64	LRT	19F	R	I	S	R	R	R	R
IS-STP-1310	2010	0- 1	ME	6A	S	S	S	S	S	I	S
IS-STP-1311	2010	2- 6	LRT	19F	R	R	S	R	R	R	R
IS-STP-1312	2010	18- 64	IPD	9V	S	S	S	S	S	S	S
IS-STP-1313	2010	0- 1	ME	19F	R	I	S	R	R	R	R
IS-STP-1314	2010	0- 1	ME	6B	S	S	S	S	S	S	S
IS-STP-1315	2010	0- 1	ME	6A	S	S	S	S	S	S	S
IS-STP-1316	2010	65 -	LRT	19F	R	I	S	R	R	R	R
IS-STP-1317	2010	18- 64	LRT	31	S	S	S	R	S	S	S
IS-STP-1318	2010	0- 1	ME	19F	R	I	S	R	R	R	R
IS-STP-1319	2010	18- 64	LRT	6B	S	S	S	S	S	S	S
IS-STP-1320	2010	2- 6	ME	19F	S	S	S	S	S	S	S
IS-STP-1321	2010	0- 1	ME	19F	R	I	S	R	R	R	R
IS-STP-1322	2010	2- 6	ME	19F	I	I	S	R	R	R	R
IS-STP-1323	2010	65 -	LRT	23F	S	S	S	S	S	S	S
IS-STP-1324	2010	0- 1	ME	19F	R	I	S	R	R	R	R
IS-STP-1325	2010	0- 1	ME	19F	I	I	S	R	R	S	R
IS-STP-1326	2010	18- 64	LRT	6A	S	S	S	S	S	S	S
IS-STP-1327	2010	0- 1	ME	14	S	S	S	S	S	S	S
IS-STP-1328	2010	0- 1	ME	23F	S	S	S	S	S	S	S
IS-STP-1329	2010	18- 64	LRT	3	S	S	S	S	S	S	S
IS-STP-1330	2010	18- 64	LRT	19F	R	R	S	R	R	R	R
IS-STP-1331	2010	65 -	LRT	6C	S	S	S	R	R	S	R
IS-STP-1332	2011	0- 1	ME	19F	R	I	S	R	R	R	R
IS-STP-1333	2011	65 -	LRT	35B	S	S	S	S	S	S	S
IS-STP-1334	2011	18- 64	LRT	3	S	S	R	S	S	S	S
IS-STP-1335	2011	2- 6	ME	6A	S	S	S	S	S	S	S
IS-STP-1336	2011	65 -	LRT	6A	S	S	S	S	S	R	S
IS-STP-1337	2011	0- 1	ME	19A	S	S	S	S	S	R	S
IS-STP-1338	2011	0- 1	ME	19F	I	I	S	R	R	R	R
IS-STP-1339	2011	2- 6	ME	19A	S	S	S	S	S	S	S
IS-STP-1340	2011	2- 6	ME	19F	I	I	S	R	R	R	R
IS-STP-1341	2011	0- 1	ME	19F	R	I	S	R	R	R	R
IS-STP-1342	2011	65 -	LRT	UC	S	S	S	R	S	S	R
IS-STP-1343	2011	0- 1	ME	19F	R	I	S	R	R	R	R
IS-STP-1344	2011	0- 1	ME	19F	R	I	S	R	R	R	R
IS-STP-1345	2011	65 -	LRT	19F	I	I	S	R	R	R	R
IS-STP-1346	2011	2- 6	ME	19A	S	S	S	S	S	R	S
IS-STP-1347	2011	0- 1	ME	23F	S	S	S	S	S	S	S
IS-STP-1348	2011	2- 6	ME	19F	R	I	S	R	R	R	R
IS-STP-1349	2011	0- 1	ME	19F	I	I	S	R	R	R	R
IS-STP-1350	2011	0- 1	ME	23F	S	S	S	S	S	I	S
IS-STP-1351	2011	0- 1	ME	23F	S	S	S	S	S	S	S
IS-STP-1352	2011	2- 6	ME	14	S	S	S	R	S	S	S
IS-STP-1353	2011	2- 6	ME	6A	S	S	S	S	S	R	S
IS-STP-1354	2011	0- 1	ME	19F	I	I	S	R	R	R	R
IS-STP-1355	2011	18- 64	IPD	14	S	S	S	R	S	S	S
IS-STP-1356	2011	0- 1	ME	19F	R	I	S	R	R	R	R
IS-STP-1357	2011	0- 1	ME	19F	R	I	S	R	R	R	R
IS-STP-1358	2011	18- 64	LRT	6A	S	S	S	S	S	S	S
IS-STP-1359	2011	18- 64	LRT	6A	S	S	S	S	S	S	S
IS-STP-1360	2011	2- 6	ME	23F	S	S	S	S	S	S	S
IS-STP-1361	2011	18- 64	IPD	22	S	S	S	S	S	S	S
IS-STP-1362	2011	0- 1	ME	19F	R	I	S	R	R	R	R
IS-STP-1363	2011	0- 1	ME	19F	S	S	S	R	S	S	S
IS-STP-1364	2011	0- 1	ME	19F	R	I	S	R	R	R	R
IS-STP-1365	2011	2- 6	ME	3	S	S	S	S	S	I	S
IS-STP-1366	2011	0- 1	ME	19F	R	I	S	R	R	R	R
IS-STP-1367	2011	0- 1	ME	19F	R	I	S	R	R	R	R
IS-STP-1368	2011	65 -	LRT	15B/C	S	S	S	S	S	S	S
IS-STP-1369	2011	2- 6	ME	3	S	S	S	S	S	S	S
IS-STP-1370	2011	18- 64	IPD	19F	S	S	S	S	S	S	S
IS-STP-1371	2011	2- 6	ME	6A	S	S	S	S	S	S	S
IS-STP-1372	2011	0- 1	ME	19F	I	I	S	R	R	S	R
IS-STP-1373	2011	18- 64	LRT	9V	S	S	S	S	S	S	S
IS-STP-1374	2011	0- 1	ME	6A	S	S	S	S	S	R	S
IS-STP-1375	2011	0- 1	ME	23F	S	S	S	S	S	S	S
IS-STP-1376	2011	18- 64	LRT	19F	I	I	S	R	R	R	R
IS-STP-1377	2011	0- 1	ME	6B	S	S	S	S	S	S	S
IS-STP-1378	2011	0- 1	ME	19F	R	I	S	R	R	R	R
IS-STP-1379	2011	0- 1	ME	23F	S	S	S	S	R	R	S
IS-STP-1380	2011	2- 6	ME	15B	S	S	S	S	S	S	S
IS-STP-1381	2011	0- 1	ME	19F	I	I	S	R	R	R	R
IS-STP-1382	2011	0- 1	ME	19F	S	S	S	S	S	S	S
IS-STP-1383	2011	65 -	LRT	19F	R	I	S	R	R	R	I
IS-STP-1384	2011	65 -	LRT	19F	R	I	S	R	R	R	R
IS-STP-1385	2011	18- 64	LRT	23F	S	S	S	S	S	I	S
IS-STP-1386	2011	65 -	LRT	19F	R	I	S	R	R	R	R
IS-STP-1387	2011	0- 1	ME	6A	S	S	S	S	S	S	S
IS-STP-1388	2011	0- 1	ME	23F	S	S	S	S	R	I	S
IS-STP-1389	2011	0- 1	ME	19F	R	I	S	R	R	R	R
IS-STP-1390	2011	0- 1	ME	23F	S	S	S	S	S	S	S
IS-STP-1391	2011	2- 6	ME	23F	S	S	S	S	S	I	S
IS-STP-1392	2011	18- 64	LRT	35F/47F	S	S	S	S	S	S	S
IS-STP-1393	2011	18- 64	ME	19F	S	S	S	S	S	S	S
IS-STP-1394	2011	2- 6	ME	14	S	S	S	S	S	S	S
IS-STP-1395	2011	2- 6	ME	14	S	S	S	R	S	S	S
IS-STP-1396	2011	18- 64	LRT	4	S	S	S	S	S	S	S
IS-STP-1397	2011	0- 1	ME	19F	R	I	S	R	R	R	R
IS-STP-1398	2011	2- 6	ME	19F	R	I	S	R	R	R	R
IS-STP-1399	2011	18- 64	LRT	19A	S	S	S	S	R	R	S
IS-STP-1400	2011	0- 1	ME	19F	R	I	S	R	R	R	R
IS-STP-1401	2011	0- 1	ME	19F	I	I	S	R	R	R	R
IS-STP-1402	2011	0- 1	ME	19F	I	I	S	R	R	R	R
IS-STP-1403	2011	2- 6	ME	14	S	S	S	R	S	S	S
IS-STP-1404	2011	65 -	IPD	23A	I	I	S	S	R	S	S
IS-STP-1405	2011	18- 64	LRT	19F	R	I	S	R	R	R	R
IS-STP-1406	2011	0- 1	LRT	19F	R	I	S	R	R	R	R
IS-STP-1407	2011	18- 64	LRT	22F/A	S	S	S	S	S	S	S
IS-STP-1408	2011	18- 64	ME	23B	S	S	S	S	S	S	S
IS-STP-1409	2011	0- 1	ME	23F	S	S	S	S	S	R	S
IS-STP-1410	2011	65 -	IPD	19A	S	S	S	S	S	S	S
IS-STP-1411	2011	0- 1	ME	6A	I	I	S	I	R	R	S
IS-STP-1412	2011	18- 64	LRT	22F/A	S	S	S	S	S	S	S
IS-STP-1413	2011	2- 6	ME	23F	S	S	S	S	R	I	S
IS-STP-1414	2011	0- 1	ME	14	S	S	S	S	S	S	S
IS-STP-1415	2011	0- 1	ME	19F	R	I	S	R	R	R	R
IS-STP-1416	2011	0- 1	ME	14	S	S	S	R	S	S	S
IS-STP-1417	2011	2- 6	ME	6A	S	S	S	S	S	S	S
IS-STP-1418	2011	0- 1	ME	38	S	S	S	S	S	S	S
IS-STP-1419	2011	0- 1	ME	19F	I	I	S	R	R	R	R
IS-STP-1420	2011	0- 1	ME	19F	I	I	S	R	R	R	R
IS-STP-1421	2011	65 -	IPD	6C	I	I	S	R	R	S	R
IS-STP-1422	2011	18- 64	ME	19F	R	I	S	R	R	R	R
IS-STP-1423	2011	18- 64	IPD	3	S	S	S	S	S	S	S
IS-STP-1424	2011	0- 1	ME	19F	R	I	S	R	R	R	R
IS-STP-1425	2011	0- 1	ME	19F	I	I	S	R	R	R	R
IS-STP-1426	2011	0- 1	ME	19F	R	I	S	R	R	R	R
IS-STP-1427	2011	65 -	LRT	22F/A	S	S	S	S	S	S	S
IS-STP-1428	2011	0- 1	ME	6A	S	S	S	S	S	S	S
IS-STP-1429	2011	2- 6	ME	11D	S	S	S	S	S	S	S
IS-STP-1430	2011	18- 64	LRT	19F	S	S	S	S	S	S	S
IS-STP-1431	2011	65 -	LRT	6A	S	S	S	S	S	S	S
IS-STP-1432	2011	0- 1	ME	19F	R	I	S	R	R	R	R
IS-STP-1433	2011	0- 1	ME	6B	S	S	S	S	S	S	S
IS-STP-1434	2011	0- 1	ME	6E	I	I	S	R	R	S	R
IS-STP-1435	2011	18- 64	LRT	19F	R	I	S	R	R	R	R
IS-STP-1436	2011	0- 1	ME	6A	S	S	S	S	S	S	S
IS-STP-1437	2011	0- 1	ME	23F	S	S	S	S	S	S	S
IS-STP-1438	2011	0- 1	ME	19F	I	I	S	R	R	R	R
IS-STP-1439	2011	0- 1	ME	23F	S	S	S	S	R	R	S
IS-STP-1440	2011	65 -	LRT	3	S	S	S	S	S	S	S
IS-STP-1441	2011	0- 1	ME	19F	R	I	S	R	R	R	R
IS-STP-1442	2011	0- 1	ME	19F	I	I	S	R	R	R	R
IS-STP-1443	2011	0- 1	ME	19F	I	I	S	R	R	R	R
IS-STP-1444	2011	65 -	IPD	15	S	S	S	S	S	S	S
IS-STP-1445	2011	0- 1	ME	19F	I	I	S	R	R	R	R
IS-STP-1446	2011	18- 64	ME	19F	I	I	S	R	R	R	R
IS-STP-1447	2011	18- 64	LRT	19F	R	I	S	R	R	R	R
IS-STP-1448	2011	2- 6	ME	19F	R	I	S	R	R	R	R
IS-STP-1449	2011	0- 1	ME	19F	I	I	S	R	R	R	R
IS-STP-1450	2011	65 -	LRT	11A/D	S	S	S	S	S	S	S
IS-STP-1451	2011	7- 17	ME	3	S	S	S	S	S	S	S
IS-STP-1452	2011	0- 1	ME	23F	S	S	S	S	R	I	S
IS-STP-1453	2011	2- 6	ME	19F	I	I	S	R	R	R	R
IS-STP-1454	2011	0- 1	IPD	14	S	S	S	R	S	S	S
IS-STP-1455	2011	0- 1	ME	19F	I	I	S	R	R	R	R
IS-STP-1456	2011	18- 64	LRT	15B	S	S	S	S	S	S	S
IS-STP-1457	2011	18- 64	IPD	22	S	S	S	S	S	S	S
IS-STP-1458	2011	18- 64	IPD	19A	S	S	S	S	S	S	S
IS-STP-1459	2011	18- 64	IPD	33	S	S	S	S	S	S	S
IS-STP-1460	2011	65 -	IPD	6A	S	S	S	S	S	R	S
IS-STP-1461	2011	18- 64	LRT	19F	I	I	S	R	R	R	R
IS-STP-1462	2011	0- 1	ME	19F	I	I	S	R	R	R	R
IS-STP-1463	2011	0- 1	ME	19F	I	I	S	R	R	R	R
IS-STP-1464	2011	0- 1	ME	23F	S	S	S	S	S	S	S
IS-STP-1465	2011	18- 64	LRT	19F	R	I	S	R	R	R	R
IS-STP-1466	2011	0- 1	ME	19F	S	S	S	S	S	S	S
IS-STP-1467	2011	2- 6	ME	19F	R	I	S	R	R	R	R
IS-STP-1468	2011	65 -	IPD	1	S	S	S	S	S	S	S
IS-STP-1469	2011	0- 1	LRT	19F	S	S	S	R	R	S	R
IS-STP-1470	2011	65 -	IPD	4	S	S	S	S	S	S	S
IS-STP-1471	2011	0- 1	ME	14	S	S	S	R	S	S	S
IS-STP-1472	2011	65 -	LRT	6B	I	I	R	R	R	I	R
IS-STP-1473	2011	0- 1	ME	19F	R	I	S	R	R	R	R
IS-STP-1474	2011	18- 64	LRT	22F/A	S	S	S	S	S	S	S
IS-STP-1475	2011	0- 1	ME	14	S	S	S	S	S	S	S
IS-STP-1476	2011	0- 1	ME	19F	I	I	S	R	R	R	R
IS-STP-1477	2011	0- 1	ME	6A	S	S	S	S	S	S	S
IS-STP-1478	2011	65 -	LRT	15B	S	S	S	S	S	I	S
IS-STP-1479	2011	0- 1	ME	19F	I	I	S	R	R	R	R
IS-STP-1480	2011	2- 6	ME	33F/A	S	S	S	S	S	R	S
IS-STP-1481	2011	2- 6	ME	19F	I	I	S	R	R	S	R
IS-STP-1482	2011	65 -	IPD	19F	R	R	S	R	R	R	R
IS-STP-1483	2011	0- 1	ME	6B	S	S	S	S	S	S	S
IS-STP-1484	2011	2- 6	ME	9V	S	S	S	S	S	S	S
IS-STP-1485	2011	18- 64	LRT	UC	S	S	S	S	S	S	S
IS-STP-1486	2011	18- 64	LRT	UC	I	I	S	S	R	R	S
IS-STP-1487	2011	18- 64	LRT	19F	S	S	S	S	S	S	S
IS-STP-1488	2011	18- 64	LRT	23F	S	S	S	S	S	R	S
IS-STP-1489	2011	0- 1	ME	19F	R	R	S	R	R	R	R
IS-STP-1490	2011	0- 1	ME	9V	S	S	S	S	R	R	S
IS-STP-1491	2011	2- 6	ME	23F	S	S	S	S	R	R	S
IS-STP-1492	2011	0- 1	ME	19A	S	S	S	S	S	S	S
IS-STP-1493	2011	0- 1	ME	19F	R	I	S	R	R	R	R
IS-STP-1494	2011	65 -	IPD	33F	S	S	S	S	S	R	S
IS-STP-1495	2011	18- 64	ME	14	S	S	S	S	S	S	S
IS-STP-1496	2011	0- 1	ME	19F	R	I	S	R	R	R	R
IS-STP-1497	2011	0- 1	ME	19F	R	I	S	R	R	R	R
IS-STP-1498	2011	18- 64	ME	3	S	S	S	S	S	S	S
IS-STP-1499	2011	0- 1	LRT	6B	S	S	S	S	S	S	S
IS-STP-1500	2011	0- 1	ME	19F	R	R	S	R	R	R	R
IS-STP-1501	2011	18- 64	LRT	19F	R	R	S	R	R	R	R
IS-STP-1502	2011	18- 64	LRT	19F	I	I	S	R	R	S	R
IS-STP-1503	2011	65 -	LRT	3	S	S	S	S	S	S	S
IS-STP-1504	2011	0- 1	ME	6B	I	I	R	R	R	R	S
IS-STP-1505	2011	0- 1	ME	19F	R	R	S	R	R	R	R
IS-STP-1506	2011	0- 1	ME	19F	R	I	S	R	R	R	R
IS-STP-1507	2011	0- 1	ME	19F	R	I	S	R	R	R	R
IS-STP-1508	2011	65 -	LRT	19A	I	I	S	S	R	R	S
IS-STP-1509	2011	65 -	LRT	UC	S	S	S	R	S	S	R
IS-STP-1510	2011	0- 1	ME	19F	R	I	S	R	R	R	R
IS-STP-1511	2011	65 -	LRT	19F	R	I	S	R	R	R	R
IS-STP-1512	2011	0- 1	ME	19F	R	R	S	R	R	R	R
IS-STP-1513	2011	65 -	LRT	11A/D	S	S	S	S	S	S	S
IS-STP-1514	2011	18- 64	LRT	19F	R	I	S	R	R	R	R
IS-STP-1515	2011	65 -	LRT	19F	I	I	S	R	R	R	R
IS-STP-1516	2011	0- 1	ME	19F	R	I	S	R	R	R	R
IS-STP-1517	2011	0- 1	ME	19F	R	I	S	R	R	R	R
IS-STP-1518	2011	0- 1	ME	19F	R	I	S	R	R	R	R
IS-STP-1519	2011	7- 17	LRT	14	S	S	S	S	S	S	S
IS-STP-1520	2011	0- 1	ME	9V	S	S	S	S	R	R	S
IS-STP-1521	2011	18- 64	IPD	15C	S	S	S	S	S	I	S
IS-STP-1522	2011	65 -	LRT	23B	S	S	S	S	S	S	S
IS-STP-1523	2011	65 -	LRT	19F	R	I	S	R	R	R	R
IS-STP-1524	2011	65 -	ME	3	S	S	S	S	S	S	S
IS-STP-1525	2011	0- 1	ME	19F	R	I	S	R	R	R	R
IS-STP-1526	2011	0- 1	ME	14	R	I	S	R	R	R	R
IS-STP-1527	2011	18- 64	IPD	38	I	I	S	R	R	R	R
IS-STP-1528	2011	0- 1	ME	19F	R	R	S	R	R	R	R
IS-STP-1529	2011	2- 6	IPD	19A	S	S	S	S	S	S	S
IS-STP-1530	2011	0- 1	ME	19F	R	R	S	R	R	R	R
IS-STP-1531	2011	0- 1	ME	3	S	S	S	S	S	S	S
IS-STP-1532	2011	0- 1	ME	6A	S	S	S	S	S	R	S
IS-STP-1533	2011	7- 17	ME	3	S	S	S	S	S	S	S
IS-STP-1534	2011	0- 1	ME	11A/D	S	S	S	S	S	S	S
IS-STP-1535	2011	0- 1	ME	19F	R	I	S	R	R	R	R
IS-STP-1536	2011	2- 6	ME	19F	R	R	S	R	R	R	I
IS-STP-1537	2011	2- 6	ME	23F	S	S	S	S	R	R	S
IS-STP-1538	2011	2- 6	IPD	19A	S	S	S	S	S	S	S
IS-STP-1539	2011	18- 64	ME	19F	R	I	S	R	R	R	R
IS-STP-1540	2011	7- 17	ME	19A	S	S	S	S	S	S	S
IS-STP-1541	2011	2- 6	ME	3	S	S	S	S	S	S	S
IS-STP-1542	2011	0- 1	ME	19F	R	I	S	R	R	R	R
IS-STP-1543	2011	0- 1	ME	19F	R	I	S	R	R	R	R
IS-STP-1544	2011	2- 6	ME	19F	R	I	S	R	R	R	R
IS-STP-1545	2011	65 -	LRT	UC	S	S	S	R	S	S	R
IS-STP-1546	2011	2- 6	ME	19F	R	I	S	R	R	R	R
IS-STP-1547	2011	2- 6	ME	23F	S	S	S	S	S	R	S
IS-STP-1548	2011	65 -	LRT	19F	R	R	S	R	R	R	R
IS-STP-1549	2011	0- 1	ME	19F	R	R	S	R	R	R	R
IS-STP-1550	2011	0- 1	ME	19F	R	R	S	R	R	R	R
IS-STP-1551	2011	0- 1	ME	23F	S	S	S	S	S	R	S
IS-STP-1552	2011	18- 64	IPD	33F	S	S	S	S	S	R	S
IS-STP-1553	2011	0- 1	ME	19F	R	R	S	R	R	R	R
IS-STP-1554	2011	2- 6	ME	19F	R	R	S	R	R	R	S
IS-STP-1555	2011	18- 64	LRT	UC	I	I	S	R	R	S	R
IS-STP-1556	2011	18- 64	LRT	35B	S	S	S	S	S	S	S
IS-STP-1557	2011	18- 64	LRT	6A	S	S	S	S	S	I	S
IS-STP-1558	2011	18- 64	LRT	15B/C	S	S	S	S	S	S	S
IS-STP-1559	2011	0- 1	ME	19F	R	R	S	R	R	R	R
IS-STP-1560	2011	0- 1	ME	19F	R	R	S	R	R	R	R
IS-STP-1561	2011	0- 1	ME	33F/A	S	S	S	S	S	R	S
IS-STP-1562	2011	2- 6	ME	3	S	S	S	S	S	S	S
IS-STP-1563	2011	2- 6	LRT	19F	S	S	S	S	S	S	S
IS-STP-1564	2011	0- 1	ME	19F	R	R	S	R	R	R	R
IS-STP-1565	2011	65 -	LRT	19F	R	R	S	R	R	R	R
IS-STP-1566	2011	65 -	LRT	19A	S	S	S	S	S	S	S
IS-STP-1567	2011	0- 1	ME	6C	S	S	S	S	S	S	S
IS-STP-1568	2011	2- 6	ME	6A	S	S	S	S	S	S	S
IS-STP-1569	2011	0- 1	ME	19A	S	S	S	S	S	S	S
IS-STP-1570	2011	18- 64	IPD	19F	R	R	S	R	R	R	R
IS-STP-1571	2011	18- 64	LRT	19F	R	I	S	R	R	R	R
IS-STP-1572	2011	18- 64	LRT	19F	R	R	S	R	R	R	R
IS-STP-1573	2011	18- 64	LRT	23F	S	S	S	S	S	R	S
IS-STP-1574	2011	7- 17	IPD	7F	S	S	S	S	S	S	S
IS-STP-1575	2011	0- 1	ME	19F	?	?	S	R	R	R	R
IS-STP-1576	2011	0- 1	ME	3	S	S	S	S	S	S	S
IS-STP-1577	2011	2- 6	ME	6B	S	S	S	R	S	R	R
IS-STP-1578	2011	65 -	LRT	19F	S	S	S	S	S	S	S
IS-STP-1579	2011	0- 1	ME	14	S	S	S	S	S	S	S
IS-STP-1580	2011	0- 1	ME	19F	R	I	S	R	R	R	R
IS-STP-1581	2011	18- 64	IPD	3	S	S	S	S	S	S	S
IS-STP-1582	2011	0- 1	IPD	14	I	I	R	R	R	R	R
IS-STP-1583	2011	18- 64	IPD	33F	S	S	S	S	S	S	S
IS-STP-1584	2011	65 -	IPD	14	S	S	S	S	S	S	S
IS-STP-1585	2011	65 -	LRT	19F	R	R	S	R	R	R	R
IS-STP-1586	2011	0- 1	ME	19F	R	R	S	R	R	R	R
IS-STP-1587	2007	18- 64	LRT	14	S	S	S	S	S	S	S
IS-STP-1588	2011	0- 1	ME	19F	R	R	S	R	R	R	R
IS-STP-1589	2011	65 -	LRT	3	S	S	S	S	S	S	S
IS-STP-1590	2011	0- 1	ME	33F/A	S	S	S	S	S	R	S
IS-STP-1591	2011	18- 64	IPD	14	S	S	S	R	S	S	S
IS-STP-1592	2011	65 -	LRT	9A	I	I	S	S	R	R	S
IS-STP-1593	2011	65 -	LRT	33F/A	S	S	S	S	S	R	S
IS-STP-1594	2011	0- 1	ME	23F	S	S	S	S	S	R	S
IS-STP-1595	2011	18- 64	ME	14	S	S	S	S	S	S	S
IS-STP-1596	2011	0- 1	ME	33F/A	S	S	?	R	S	S	I
IS-STP-1597	2011	65 -	IPD	14	S	S	S	S	S	S	S
IS-STP-1598	2011	65 -	LRT	22F/A	S	S	S	S	S	S	S
IS-STP-1599	2011	0- 1	ME	23B	I	I	S	R	R	R	S
IS-STP-1600	2011	0- 1	ME	19F	R	R	S	R	R	R	R
IS-STP-1601	2011	2- 6	ME	11A/D	S	S	S	S	S	S	S
IS-STP-1602	2011	0- 1	ME	19F	R	R	S	R	R	R	R
IS-STP-1603	2011	18- 64	LRT	15B/C	S	S	S	S	S	S	S
IS-STP-1604	2011	18- 64	LRT	19F	R	R	S	R	R	R	R
IS-STP-1605	2011	0- 1	IPD	6A	S	S	S	S	S	S	S
IS-STP-1606	2011	65 -	LRT	23F	S	S	S	S	S	R	S
IS-STP-1607	2011	18- 64	LRT	23B	S	S	S	S	S	S	S
IS-STP-1608	2011	65 -	LRT	23F	S	S	S	S	S	S	S
IS-STP-1609	2011	2- 6	ME	23F	S	S	S	S	S	R	S
IS-STP-1610	2011	2- 6	ME	19F	R	I	S	R	R	R	R
IS-STP-1611	2011	0- 1	ME	19F	R	R	S	R	R	R	I
IS-STP-1612	2011	0- 1	ME	19F	I	I	S	R	R	R	S
IS-STP-1613	2011	0- 1	ME	19F	I	I	S	R	R	R	R
IS-STP-1614	2011	0- 1	ME	23F	S	S	S	S	S	S	S
IS-STP-1615	2011	2- 6	ME	3	S	S	S	S	S	S	S
IS-STP-1616	2011	0- 1	ME	19F	R	I	S	R	R	R	R
